# Supplementary material for: Pretreatment with IPA ameliorates colitis in mice: Colon transcriptome and fecal 16S amplicon profiling
Source: Front Immunol. 2022 Sep 8;13:1014881. doi: 10.3389/fimmu.2022.1014881 (PMC9495931; doi:10.3389/fimmu.2022.1014881)
Supplement: Supplementary file 1 [file Table_1.xlsx]

## Sheet: CON-vs-DSS
gene_id	BaseMean	BaseMean_control_DSS	BaseMean_case_Control	FoldChange	log2FoldChange	pValue	qValue	Regulation	Expression_B1	Expression_B2	Expression_B3	Expression_A1	Expression_A2	Expression_A3	Dbxref	product	TF_Family	GO_id	GO_term	pathway	pathway_description
1810046K07Rik	16.2059	8.03053	24.3812	3.03606	1.6022	0.0390493	1	Up	0.46859	0.110499	0.17186	0.492856	0.867378	0.689142	GeneID:69809,Genbank:XM_006510589.3,MGI:MGI:1917059	RIKEN cDNA 1810046K07 gene		GO:0003674,GO:0005575,GO:0008150	molecular_function|cellular_component|biological_process
2010003K11Rik	323.543	172.136	474.949	2.75915	1.46423	3.41229e-07	0.0030267	Up	9.00357	8.62986	6.19672	26.3488	19.5842	18.0549	GeneID:69861,Genbank:NM_027237.1,MGI:MGI:1917111	RIKEN cDNA 2010003K11 gene		GO:0003674,GO:0005575,GO:0008150	molecular_function|cellular_component|biological_process
2010109I03Rik	1975.93	1232.19	2719.68	2.2072	1.14222	0.00754947	1	Up	43.5712	32.8038	12.946	53.6547	84.7299	54.0203	GeneID:67038,Genbank:NM_025929.2,MGI:MGI:1914288	RIKEN cDNA 2010109I03 gene		GO:0003674,GO:0008150,GO:0009986	molecular_function|biological_process|cell surface
A630001G21Rik	23.6154	37.2321	9.99875	0.268552	-1.89673	0.0237963	1	Down	0.72774	0.183942	0.576384	0.245956	0.0194762	0.139296	GeneID:319997,Genbank:NM_177055.3,MGI:MGI:2443131	RIKEN cDNA A630001G21 gene		GO:0003674,GO:0005575,GO:0008150	molecular_function|cellular_component|biological_process
Aadac	919.194	576.418	1261.97	2.18933	1.13049	0.0172027	1	Up	37.5731	13.1381	12.5848	35.802	42.221	62.5895	GeneID:67758,Genbank:NM_023383.1,MGI:MGI:1915008	arylacetamide deacetylase (esterase)		GO:0017171,GO:0005789,GO:0019213,GO:0008152,GO:0009056,GO:0010898,GO:0043231,GO:0016020,GO:0052689,GO:0016021,GO:0016298,GO:0016787,GO:0004806,GO:0005783	serine hydrolase activity|endoplasmic reticulum membrane|deacetylase activity|metabolic process|catabolic process|positive regulation of triglyceride catabolic process|intracellular membrane-bounded organelle|membrane|carboxylic ester hydrolase activity|integral component of membrane|lipase activity|hydrolase activity|triglyceride lipase activity|endoplasmic reticulum
Acta1	133.796	190.277	77.3159	0.406335	-1.29926	0.00106562	0.651864	Down	5.36981	4.34278	5.68849	0.991238	1.02886	3.72457	GeneID:11459,Genbank:NM_009606.3,MGI:MGI:87902	actin, alpha 1, skeletal muscle		GO:0005524,GO:0005737,GO:0005856,GO:0005865,GO:0005884,GO:0015629,GO:0030017,GO:0030240,GO:0032991,GO:0048741,GO:0000166,GO:0001725,GO:0005515	ATP binding|cytoplasm|cytoskeleton|striated muscle thin filament|actin filament|actin cytoskeleton|sarcomere|skeletal muscle thin filament assembly|protein-containing complex|skeletal muscle fiber development|nucleotide binding|stress fiber|protein binding
Adamts1	340.716	504.392	177.04	0.350997	-1.51047	0.00465666	1	Down	6.35314	4.77561	2.71475	1.2183	2.08138	1.58001	GeneID:11504,Genbank:NM_009621.5,MGI:MGI:109249	a disintegrin-like and metallopeptidase (reprolysin type) with thrombospondin type 1 motif, 1		GO:0016787,GO:0004222,GO:0031012,GO:0031410,GO:0005515,GO:0005576,GO:0005578,GO:0005604,GO:0006508,GO:0046872,GO:0008201,GO:0060347,GO:0008233,GO:0008237,GO:0008270,GO:0001542,GO:0010976,GO:0001822,GO:0016525	hydrolase activity|metalloendopeptidase activity|extracellular matrix|cytoplasmic vesicle|protein binding|extracellular region|proteinaceous extracellular matrix|basement membrane|proteolysis|metal ion binding|heparin binding|heart trabecula formation|peptidase activity|metallopeptidase activity|zinc ion binding|ovulation from ovarian follicle|positive regulation of neuron projection development|…
Adamts18	24.9271	35.6859	14.1684	0.397031	-1.33268	0.0373946	1	Down	0.214939	0.234065	0.0575381	0.0711157	0.0450322	0.0803376	GeneID:208936,Genbank:XM_006530795.3,MGI:MGI:2442600	a disintegrin-like and metallopeptidase (reprolysin type) with thrombospondin type 1 motif, 18		GO:0005575,GO:0005576,GO:0005578,GO:0006508,GO:0008233,GO:0008237,GO:0016787,GO:0046872,GO:0090331,GO:0001654,GO:0003674,GO:0004222	cellular_component|extracellular region|proteinaceous extracellular matrix|proteolysis|peptidase activity|metallopeptidase activity|hydrolase activity|metal ion binding|negative regulation of platelet aggregation|eye development|molecular_function|metalloendopeptidase activity
Adgrf1	86.1342	118.909	53.3598	0.448747	-1.15603	0.00481237	1	Down	0.863352	0.635224	1.18494	0.426764	0.359884	0.398846	GeneID:77596,Genbank:XM_006525120.3,MGI:MGI:1924846	adhesion G protein-coupled receptor F1		GO:0032793,GO:0005515,GO:0005886,GO:0007165,GO:0007166,GO:0007186,GO:0007189,GO:0007416,GO:0007613,GO:0016020,GO:0016021,GO:0004871,GO:0031175,GO:0004888,GO:0004930	positive regulation of CREB transcription factor activity|protein binding|plasma membrane|signal transduction|cell surface receptor signaling pathway|G-protein coupled receptor signaling pathway|adenylate cyclase-activating G-protein coupled receptor signaling pathway|synapse assembly|memory|membrane|integral component of membrane|signal transducer activity|neuron projection development|transmemb…
Akr1c18	96.3279	130.52	62.1361	0.476066	-1.07077	0.0179839	1	Down	4.22288	3.00473	5.35337	0.703403	3.12004	1.83006	GeneID:105349,Genbank:XM_011244250.1,MGI:MGI:2145420	aldo-keto reductase family 1, member C18		GO:0005737,GO:0005829,GO:0006693,GO:0006709,GO:0007186,GO:0034614,GO:0007567,GO:0035410,GO:0008106,GO:0042448,GO:0008202,GO:0042574,GO:0044597,GO:0048385,GO:0044598,GO:0050810,GO:0051897,GO:0045550,GO:0055114,GO:0061370,GO:0071276,GO:0071277,GO:0000060,GO:0071379,GO:0001758,GO:0071384,GO:0004032,GO:0071395,GO:0004033,GO:0004745,GO:0005496,GO:0005622,GO:0005634,GO:0008207,GO:0008284,GO:0010942,GO:…	cytoplasm|cytosol|prostaglandin metabolic process|progesterone catabolic process|G-protein coupled receptor signaling pathway|cellular response to reactive oxygen species|parturition|dihydrotestosterone 17-beta-dehydrogenase activity|alcohol dehydrogenase (NADP+) activity|progesterone metabolic process|steroid metabolic process|retinal metabolic process|daunorubicin metabolic process|regulation o…	mmu00140	Steroid hormone biosynthesis
Aldh1a3	220.353	298.114	142.591	0.478309	-1.06398	0.000791939	0.540346	Down	3.13204	3.81853	3.51663	0.772176	2.43861	1.71658	GeneID:56847,Genbank:NM_053080.3,MGI:MGI:1861722	aldehyde dehydrogenase family 1, subfamily A3		GO:0004029,GO:0004030,GO:0005634,GO:0005737,GO:0005829,GO:0042803,GO:0005886,GO:0043065,GO:0006081,GO:0007626,GO:0043584,GO:0048048,GO:0048386,GO:0050885,GO:0051289,GO:0055114,GO:0001758,GO:0002072,GO:0002138,GO:0004028,GO:0008152,GO:0016491,GO:0021768,GO:0031076,GO:0042472,GO:0042573,GO:0060013,GO:0060166,GO:0060324,GO:0042574,GO:0070324,GO:0070384,GO:0070403	aldehyde dehydrogenase (NAD) activity|aldehyde dehydrogenase [NAD(P)+] activity|nucleus|cytoplasm|cytosol|protein homodimerization activity|plasma membrane|positive regulation of apoptotic process|cellular aldehyde metabolic process|locomotory behavior|nose development|embryonic eye morphogenesis|positive regulation of retinoic acid receptor signaling pathway|neuromuscular process controlling bal…	mmu00010,mmu00340,mmu00350,mmu00360,mmu00410,mmu00980,mmu00982,mmu05204	Glycolysis / Gluconeogenesis|Histidine metabolism|Tyrosine metabolism|Phenylalanine metabolism|beta-Alanine metabolism|Metabolism of xenobiotics by cytochrome P450|Drug metabolism - cytochrome P450|Chemical carcinogenesis
Ank1	109.738	147.854	71.6224	0.484413	-1.04569	0.049619	1	Down	0.358622	0.721559	0.322746	0.188376	0.216856	0.239052	GeneID:11733,Genbank:XM_006508990.2,MGI:MGI:88024	ankyrin 1, erythroid		GO:0051117,GO:0030507,GO:0005886,GO:0055072,GO:0030673,GO:0006779,GO:0072659,GO:0030863,GO:0006888,GO:0007165,GO:0008093,GO:0010638,GO:0014731,GO:0031430,GO:0031672,GO:0015672,GO:0042383,GO:0016020,GO:0043005,GO:0016529,GO:0005634,GO:0045211,GO:0019899,GO:0005737,GO:0048821,GO:0030018,GO:0005856	ATPase binding|spectrin binding|plasma membrane|iron ion homeostasis|axolemma|porphyrin-containing compound biosynthetic process|protein localization to plasma membrane|cortical cytoskeleton|ER to Golgi vesicle-mediated transport|signal transduction|cytoskeletal adaptor activity|positive regulation of organelle organization|spectrin-associated cytoskeleton|M band|A band|monovalent inorganic catio…	mmu05205	Proteoglycans in cancer
Ankrd1	15.8011	27.1106	4.49161	0.165677	-2.59355	0.00203246	0.771154	Down	0.884244	0.596201	0.323184	0	0.119325	0.151283	GeneID:107765,Genbank:NM_013468.3,MGI:MGI:1097717	ankyrin repeat domain 1 (cardiac muscle)		GO:0005634,GO:0005667,GO:0005737,GO:0035914,GO:0005829,GO:0006357,GO:0035994,GO:0042826,GO:0043065,GO:0043517,GO:0045445,GO:0050714,GO:0055008,GO:0061629,GO:0000122,GO:0001085,GO:0001105,GO:0001650,GO:0002039,GO:0003677,GO:0003712,GO:0003714,GO:0005515,GO:0008134,GO:0010976,GO:0030016,GO:0031432,GO:0031674,GO:0070412,GO:0071222,GO:0035690,GO:0071260,GO:0071347,GO:0071356,GO:0071560,GO:2000279	nucleus|transcription factor complex|cytoplasm|skeletal muscle cell differentiation|cytosol|regulation of transcription by RNA polymerase II|response to muscle stretch|histone deacetylase binding|positive regulation of apoptotic process|positive regulation of DNA damage response, signal transduction by p53 class mediator|myoblast differentiation|positive regulation of protein secretion|cardiac mu…
Anxa8	1136.13	511.781	1760.49	3.43993	1.78238	0.00462849	1	Up	9.44455	19.9525	4.63219	19.2674	43.0964	51.5527	GeneID:11752,Genbank:NM_013473.4,MGI:MGI:1201374	annexin A8		GO:0005547,GO:0005829,GO:0005886,GO:0007596,GO:0007599,GO:0031902,GO:0043325,GO:0046872,GO:0051015,GO:0005509,GO:0005544,GO:0005546	phosphatidylinositol-3,4,5-trisphosphate binding|cytosol|plasma membrane|blood coagulation|hemostasis|late endosome membrane|phosphatidylinositol-3,4-bisphosphate binding|metal ion binding|actin filament binding|calcium ion binding|calcium-dependent phospholipid binding|phosphatidylinositol-4,5-bisphosphate binding
Apold1	71.2012	97.8354	44.5669	0.45553	-1.13438	0.00714943	1	Down	2.24852	1.33506	1.29213	0.554746	0.99847	0.675176	GeneID:381823,Genbank:NM_001109914.1,MGI:MGI:2685921	apolipoprotein L domain containing 1		GO:0005829,GO:0008150,GO:0008289,GO:0016020,GO:0045601,GO:0050896,GO:0001525,GO:0003674,GO:0005654	cytosol|biological_process|lipid binding|membrane|regulation of endothelial cell differentiation|response to stimulus|angiogenesis|molecular_function|nucleoplasm
Arid5a	194.244	266.3	122.188	0.458835	-1.12395	0.011613	1	Down	1.9286	2.49823	1.12681	0.53221	0.705088	1.11697	GeneID:214855,Genbank:NM_001290726.1,MGI:MGI:2443039	AT rich interactive domain 5A (MRF1-like)	ARID	GO:1905078,GO:0045087,GO:0006357,GO:0003677,GO:2000318,GO:0045944,GO:0008134,GO:0003682,GO:2000556,GO:0046965,GO:0003714,GO:2000778,GO:0046966,GO:0003723,GO:0005515,GO:0005634,GO:0030331,GO:0050681,GO:0035066,GO:0005654,GO:0071222,GO:0035613,GO:0005667,GO:0071391,GO:0005730,GO:0000122,GO:1902715,GO:0043565,GO:0006351,GO:0002062,GO:1904469,GO:0044212,GO:0006355,GO:0002376	positive regulation of interleukin-17 secretion|innate immune response|regulation of transcription by RNA polymerase II|DNA binding|positive regulation of T-helper 17 type immune response|positive regulation of transcription by RNA polymerase II|transcription factor binding|chromatin binding|positive regulation of T-helper 1 cell cytokine production|retinoid X receptor binding|transcription corep…
Asap3	95.81	130.376	61.2438	0.469747	-1.09004	0.0038119	1	Down	0.730812	0.798167	0.805546	0.228797	0.440967	0.333765	GeneID:230837,Genbank:XM_006538762.3,MGI:MGI:2684986	ArfGAP with SH3 domain, ankyrin repeat and PH domain 3		GO:0043231,GO:0005096,GO:0005654,GO:0043547,GO:0005737,GO:0005829,GO:0005925,GO:0046872,GO:0051492,GO:0016020,GO:0016192,GO:0016477,GO:0001726,GO:0031267,GO:0032012	intracellular membrane-bounded organelle|GTPase activator activity|nucleoplasm|positive regulation of GTPase activity|cytoplasm|cytosol|focal adhesion|metal ion binding|regulation of stress fiber assembly|membrane|vesicle-mediated transport|cell migration|ruffle|small GTPase binding|regulation of ARF protein signal transduction	mmu04144,mmu04666	Endocytosis|Fc gamma R-mediated phagocytosis
Bdkrb1	12.9703	20.8029	5.13765	0.246967	-2.01761	0.024421	1	Down	0.732596	0.884885	0.566046	0.187744	0.188977	0.249236	GeneID:12061,Genbank:NM_007539.2,MGI:MGI:88144	bradykinin receptor, beta 1		GO:0019233,GO:0004930,GO:0030308,GO:0004947,GO:0032496,GO:0005623,GO:0005886,GO:0006950,GO:0006954,GO:0007165,GO:0042277,GO:0007186,GO:0007205,GO:0043005,GO:0009612,GO:0045776,GO:0016020,GO:0001933,GO:0051281,GO:0016021,GO:0002687,GO:0016477,GO:0004871	sensory perception of pain|G-protein coupled receptor activity|negative regulation of cell growth|bradykinin receptor activity|response to lipopolysaccharide|cell|plasma membrane|response to stress|inflammatory response|signal transduction|peptide binding|G-protein coupled receptor signaling pathway|protein kinase C-activating G-protein coupled receptor signaling pathway|neuron projection|respons…	mmu04020,mmu04080,mmu04810,mmu04610,mmu04750,mmu05200	Calcium signaling pathway|Neuroactive ligand-receptor interaction|Regulation of actin cytoskeleton|Complement and coagulation cascades|Inflammatory mediator regulation of TRP channels|Pathways in cancer
Bhmt	31.6079	51.6573	11.5585	0.223754	-2.16002	0.00940759	1	Down	1.61539	0.806061	0.713797	0.041998	0.254085	0.334485	GeneID:12116,Genbank:NM_016668.3,MGI:MGI:1339972	betaine-homocysteine methyltransferase		GO:0008168,GO:0008270,GO:0009086,GO:0032991,GO:0044877,GO:0047150,GO:0070062,GO:0071267,GO:0005829,GO:0006479,GO:0006577	methyltransferase activity|zinc ion binding|methionine biosynthetic process|protein-containing complex|protein-containing complex binding|betaine-homocysteine S-methyltransferase activity|extracellular exosome|L-methionine salvage|cytosol|protein methylation|amino-acid betaine metabolic process	mmu00260,mmu00270	Glycine, serine and threonine metabolism|Cysteine and methionine metabolism
Bhmt2	32.0005	45.6889	18.3122	0.400802	-1.31904	0.0488804	1	Down	0.713009	0.588999	1.50739	0.222378	0.335169	0.470472	GeneID:64918,Genbank:NM_022884.2,MGI:MGI:1891379	betaine-homocysteine methyltransferase 2		GO:0008898,GO:0009086,GO:0016740,GO:0032259,GO:0033477,GO:0046500,GO:0046872,GO:0047150,GO:0061627,GO:0005737,GO:0071267,GO:0008168,GO:0008270	S-adenosylmethionine-homocysteine S-methyltransferase activity|methionine biosynthetic process|transferase activity|methylation|S-methylmethionine metabolic process|S-adenosylmethionine metabolic process|metal ion binding|betaine-homocysteine S-methyltransferase activity|S-methylmethionine-homocysteine S-methyltransferase activity|cytoplasm|L-methionine salvage|methyltransferase activity|zinc ion…	mmu00270	Cysteine and methionine metabolism
C2cd4b	144.502	214.036	74.9681	0.35026	-1.5135	0.00375973	1	Down	31.0555	18.1964	16.2918	7.73141	8.21744	4.1877	GeneID:75697,Genbank:XM_006511533.2,MGI:MGI:1922947	C2 calcium-dependent domain containing 4B		GO:0006906,GO:0008150,GO:0016079,GO:0017158,GO:0019905,GO:0030276,GO:0030672,GO:0048488,GO:0048791,GO:0005509,GO:0005544,GO:0005886	vesicle fusion|biological_process|synaptic vesicle exocytosis|regulation of calcium ion-dependent exocytosis|syntaxin binding|clathrin binding|synaptic vesicle membrane|synaptic vesicle endocytosis|calcium ion-regulated exocytosis of neurotransmitter|calcium ion binding|calcium-dependent phospholipid binding|plasma membrane
C4a	36.0753	22.6346	49.516	2.18763	1.12937	0.0338539	1	Up	0.437806	0.108356	0.151396	0.319807	0.400216	0.999549	GeneID:625018,Genbank:NM_011413.2,MGI:MGI:98320	complement component 4A (Rodgers blood group)		GO:0005615,GO:0006956,GO:0030246,GO:0030424,GO:0030425,GO:0043025,GO:0044216,GO:0045202,GO:0001848,GO:0001849,GO:0005576	extracellular space|complement activation|carbohydrate binding|axon|dendrite|neuronal cell body|other organism cell|synapse|complement binding|complement component C1q binding|extracellular region
Cd200r2	23.9444	45.6269	2.26199	0.0495758	-4.33422	0.00972074	1	Down	0	1.2855	1.40383	0.0687641	0	0	GeneID:271375,Genbank:NM_206535.1,MGI:MGI:3042847	Cd200 receptor 2		GO:0016020,GO:0016021,GO:0038023,GO:0005515,GO:0009897	membrane|integral component of membrane|signaling receptor activity|protein binding|external side of plasma membrane
Cdc45	184.338	122.364	246.313	2.01296	1.00932	0.0261324	1	Up	2.07013	1.36196	1.43161	4.79006	3.83473	1.92935	GeneID:12544,Genbank:NM_009862.2,MGI:MGI:1338073	cell division cycle 45		GO:1902977,GO:0003697,GO:0005634,GO:0005656,GO:0005813,GO:0006260,GO:0006267,GO:0006270,GO:0007049,GO:0031261,GO:0031298,GO:0031938,GO:0000727,GO:0043138,GO:0003682,GO:1900087,GO:0003688	mitotic DNA replication preinitiation complex assembly|single-stranded DNA binding|nucleus|nuclear pre-replicative complex|centrosome|DNA replication|pre-replicative complex assembly involved in nuclear cell cycle DNA replication|DNA replication initiation|cell cycle|DNA replication preinitiation complex|replication fork protection complex|regulation of chromatin silencing at telomere|double-stra…	mmu04110	Cell cycle
Cdc6	120.772	72.9261	168.618	2.31218	1.20925	0.00696048	1	Up	0.542978	0.461951	0.801984	1.65458	1.53406	0.830748	GeneID:23834,Genbank:XM_017314546.1,MGI:MGI:1345150	cell division cycle 6		GO:0051233,GO:0003682,GO:0051301,GO:0005524,GO:0051984,GO:0005634,GO:0005737,GO:0005819,GO:0006260,GO:0006270,GO:0007049,GO:0019900,GO:0030071,GO:0032467,GO:0000166,GO:0045737,GO:0000278,GO:0048146,GO:0000922	spindle midzone|chromatin binding|cell division|ATP binding|positive regulation of chromosome segregation|nucleus|cytoplasm|spindle|DNA replication|DNA replication initiation|cell cycle|kinase binding|regulation of mitotic metaphase/anaphase transition|positive regulation of cytokinesis|nucleotide binding|positive regulation of cyclin-dependent protein serine/threonine kinase activity|mitotic cel…	mmu04110	Cell cycle
Cdh20	9.99721	16.1638	3.8306	0.236986	-2.07713	0.0424832	1	Down	0.168515	0.101864	0.214528	0	0.0920952	0.032556	GeneID:23836,Genbank:NM_011800.4,MGI:MGI:1346069	cadherin 20		GO:0016342,GO:0005886,GO:0034332,GO:0042803,GO:0005913,GO:0007043,GO:0007155,GO:0007156,GO:0044331,GO:0007275,GO:0045296,GO:0008092,GO:0046872,GO:0009986,GO:0016020,GO:0000902,GO:0016021,GO:0005509,GO:0016339	catenin complex|plasma membrane|adherens junction organization|protein homodimerization activity|cell-cell adherens junction|cell-cell junction assembly|cell adhesion|homophilic cell adhesion via plasma membrane adhesion molecules|cell-cell adhesion mediated by cadherin|multicellular organism development|cadherin binding|cytoskeletal protein binding|metal ion binding|cell surface|membrane|cell mo…
Cdk5r2	50.2319	67.0969	33.3668	0.497293	-1.00783	0.0328069	1	Down	1.65279	2.08191	1.27051	0.75377	0.831617	0.848859	GeneID:12570,Genbank:NM_009872.3,MGI:MGI:1330828	cyclin-dependent kinase 5, regulatory subunit 2 (p39)		GO:0008092,GO:0008289,GO:0016020,GO:0016533,GO:0016534,GO:0021549,GO:0021722,GO:0021766,GO:0021819,GO:0045860,GO:0001764,GO:0045956,GO:0005737,GO:0005886	cytoskeletal protein binding|lipid binding|membrane|cyclin-dependent protein kinase 5 holoenzyme complex|cyclin-dependent protein kinase 5 activator activity|cerebellum development|superior olivary nucleus maturation|hippocampus development|layer formation in cerebral cortex|positive regulation of protein kinase activity|neuron migration|positive regulation of calcium ion-dependent exocytosis|cyt…
Ceacam2	5625.93	250.955	11000.9	43.8362	5.45405	0.00183519	0.764639	Up	17.949	13.7289	17.0711	189.264	209.788	19.655	GeneID:26367,Genbank:NM_007543.4,MGI:MGI:1347246	carcinoembryonic antigen-related cell adhesion molecule 2		GO:0097009,GO:0019900,GO:0005911,GO:1990782,GO:0019901,GO:0005912,GO:2000252,GO:0019903,GO:0007156,GO:0009897,GO:0009925,GO:0009986,GO:0030054,GO:0015125,GO:0031005,GO:0016020,GO:0042101,GO:0016021,GO:0042803,GO:0016032,GO:0003779,GO:0046983,GO:0016324,GO:0005516,GO:0070348,GO:0016328,GO:0005886	energy homeostasis|kinase binding|cell-cell junction|protein tyrosine kinase binding|protein kinase binding|adherens junction|negative regulation of feeding behavior|protein phosphatase binding|homophilic cell adhesion via plasma membrane adhesion molecules|external side of plasma membrane|basal plasma membrane|cell surface|cell junction|bile acid transmembrane transporter activity|filamin bindin…
Cers3	20.6853	35.924	5.44661	0.151615	-2.72152	0.00148398	0.719041	Down	0.418379	0.271379	0.741832	0.0268278	0.111679	0.0837455	GeneID:545975,Genbank:XM_006541001.3,MGI:MGI:2681008	ceramide synthase 3	Homeobox	GO:0006629,GO:0016020,GO:0016021,GO:0016410,GO:0016740,GO:0030148,GO:0030216,GO:0046513,GO:0050291,GO:0003677,GO:0005634,GO:0005783	lipid metabolic process|membrane|integral component of membrane|N-acyltransferase activity|transferase activity|sphingolipid biosynthetic process|keratinocyte differentiation|ceramide biosynthetic process|sphingosine N-acyltransferase activity|DNA binding|nucleus|endoplasmic reticulum	mmu00600,mmu04071	Sphingolipid metabolism|Sphingolipid signaling pathway
Chil1	125.964	203.589	48.3386	0.237432	-2.07441	0.0422562	1	Down	6.94848	3.71173	1.4006	1.31854	0.220318	1.16899	GeneID:12654,Genbank:XM_006529111.3,MGI:MGI:1340899	chitinase-like 1		GO:0051897,GO:0005737,GO:0070374,GO:0005783,GO:0005975,GO:0006032,GO:0006915,GO:0006954,GO:0072606,GO:0007250,GO:0008061,GO:0010800,GO:0004568,GO:0030324,GO:0005576,GO:0045766,GO:0005615	positive regulation of protein kinase B signaling|cytoplasm|positive regulation of ERK1 and ERK2 cascade|endoplasmic reticulum|carbohydrate metabolic process|chitin catabolic process|apoptotic process|inflammatory response|interleukin-8 secretion|activation of NF-kappaB-inducing kinase activity|chitin binding|positive regulation of peptidyl-threonine phosphorylation|chitinase activity|lung develo…
Chrdl2	133.343	237.795	28.8902	0.121492	-3.04107	0.00166987	0.730258	Down	3.83709	2.84537	0.910188	0.282521	0.337254	0.22344	GeneID:69121,Genbank:NM_133709.3,MGI:MGI:1916371	chordin-like 2		GO:0007275,GO:0030154,GO:0030514,GO:0051216,GO:0001503,GO:0005515,GO:0005576	multicellular organism development|cell differentiation|negative regulation of BMP signaling pathway|cartilage development|ossification|protein binding|extracellular region
Clca4a	7778.67	3531.66	12025.7	3.40511	1.7677	0.000706655	0.501443	Up	46.2269	38.9435	29.6138	84.9812	189.694	118.769	GeneID:99663,Genbank:NM_207208.3,MGI:MGI:2139744	chloride channel accessory 4A		GO:0005576,GO:0005886,GO:0005887,GO:0006508,GO:0006821,GO:0008233,GO:0008237,GO:0015276,GO:0016020,GO:0016021,GO:0016787,GO:0005229,GO:0046872,GO:0005254	extracellular region|plasma membrane|integral component of plasma membrane|proteolysis|chloride transport|peptidase activity|metallopeptidase activity|ligand-gated ion channel activity|membrane|integral component of membrane|hydrolase activity|intracellular calcium activated chloride channel activity|metal ion binding|chloride channel activity	mmu04924,mmu04972	Renin secretion|Pancreatic secretion
Cntn2	23.4274	33.9847	12.87	0.378699	-1.40088	0.0339991	1	Down	0.189244	0.158539	0.0867431	0.0514433	0.0168639	0.0676681	GeneID:21367,Genbank:NM_177129.5,MGI:MGI:104518	contactin 2		GO:0007411,GO:0007413,GO:0007612,GO:0007628,GO:0008076,GO:0009986,GO:0043025,GO:0010769,GO:0043209,GO:0010954,GO:0043621,GO:0016020,GO:0044224,GO:0045163,GO:0045202,GO:0045665,GO:0048168,GO:0048710,GO:0060168,GO:0000226,GO:0001764,GO:0005515,GO:0005886,GO:0007155,GO:0007160,GO:0007399,GO:0007409,GO:0021853,GO:0022010,GO:0030246,GO:0030424,GO:0031133,GO:0031175,GO:0031225,GO:0071205,GO:0031623,GO:…	axon guidance|axonal fasciculation|learning|adult walking behavior|voltage-gated potassium channel complex|cell surface|neuronal cell body|regulation of cell morphogenesis involved in differentiation|myelin sheath|positive regulation of protein processing|protein self-association|membrane|juxtaparanode region of axon|clustering of voltage-gated potassium channels|synapse|negative regulation of ne…	mmu04514	Cell adhesion molecules (CAMs)
Cntnap2	82.7738	111.175	54.3723	0.489068	-1.03189	0.0220309	1	Down	0.640331	0.834609	0.446811	0.162882	0.249093	0.506443	GeneID:66797,Genbank:NM_001004357.2,MGI:MGI:1914047	contactin associated protein-like 2		GO:0044224,GO:0030425,GO:0005794,GO:0030534,GO:0005886,GO:0044325,GO:0030673,GO:0007155,GO:0045163,GO:0007612,GO:0008038,GO:0008076,GO:0031175,GO:0009986,GO:0048812,GO:0033270,GO:0016020,GO:0071205,GO:0035176,GO:0016021,GO:0071625,GO:0042297,GO:0019899,GO:0002020,GO:0097060,GO:0042995,GO:0021761,GO:0005515,GO:0043025,GO:0030054,GO:0005769	juxtaparanode region of axon|dendrite|Golgi apparatus|adult behavior|plasma membrane|ion channel binding|axolemma|cell adhesion|clustering of voltage-gated potassium channels|learning|neuron recognition|voltage-gated potassium channel complex|neuron projection development|cell surface|neuron projection morphogenesis|paranode region of axon|membrane|protein localization to juxtaparanode region of …	mmu04514	Cell adhesion molecules (CAMs)
Creg2	64.0249	88.8393	39.2105	0.441365	-1.17996	0.00611333	1	Down	0.585811	0.827294	0.530554	0.180014	0.298246	0.382964	GeneID:263764,Genbank:NM_170597.4,MGI:MGI:1928333	cellular repressor of E1A-stimulated genes 2		GO:0005794,GO:0008150,GO:0048037,GO:0003674,GO:0005576,GO:0005783	Golgi apparatus|biological_process|cofactor binding|molecular_function|extracellular region|endoplasmic reticulum
Cyp26b1	111.104	41.5151	180.694	4.35248	2.12184	0.038674	1	Up	0.265262	0.134792	0.414942	1.10399	0.324578	1.90943	GeneID:232174,Genbank:NM_001177713.1,MGI:MGI:2176159	cytochrome P450, family 26, subfamily b, polypeptide 1		GO:0007140,GO:0007283,GO:0008401,GO:0009954,GO:0010628,GO:0016020,GO:0016125,GO:0048384,GO:0016491,GO:0048385,GO:0016705,GO:0048387,GO:0055114,GO:0060349,GO:0061436,GO:0070268,GO:0071300,GO:0001709,GO:0001768,GO:0001972,GO:0004497,GO:0005506,GO:0005737,GO:0005783,GO:0006805,GO:0006954,GO:0016709,GO:0020037,GO:0030326,GO:0034653,GO:0042573,GO:0043231,GO:2001037,GO:0043587,GO:0045580,GO:0046872	male meiotic nuclear division|spermatogenesis|retinoic acid 4-hydroxylase activity|proximal/distal pattern formation|positive regulation of gene expression|membrane|sterol metabolic process|retinoic acid receptor signaling pathway|oxidoreductase activity|regulation of retinoic acid receptor signaling pathway|oxidoreductase activity, acting on paired donors, with incorporation or reduction of mole…	mmu00830	Retinol metabolism
Cyp2w1	169.918	252.861	86.975	0.343964	-1.53967	0.0134404	1	Down	3.09741	1.4935	3.88381	0.669424	1.04105	1.07819	GeneID:545817,Genbank:NM_001160265.1,MGI:MGI:3616076	cytochrome P450, family 2, subfamily w, polypeptide 1		GO:0019373,GO:0005783,GO:0020037,GO:0005788,GO:0005886,GO:0006082,GO:0006805,GO:0008392,GO:0042738,GO:0008395,GO:0043231,GO:0009986,GO:0043390,GO:0016020,GO:0046872,GO:0016491,GO:0004497,GO:0055114,GO:0016705,GO:0005506,GO:0016712,GO:0005737	epoxygenase P450 pathway|endoplasmic reticulum|heme binding|endoplasmic reticulum lumen|plasma membrane|organic acid metabolic process|xenobiotic metabolic process|arachidonic acid epoxygenase activity|exogenous drug catabolic process|steroid hydroxylase activity|intracellular membrane-bounded organelle|cell surface|aflatoxin B1 metabolic process|membrane|metal ion binding|oxidoreductase activity…
Dio3	4.96974	8.96945	0.970033	0.108149	-3.20891	0.0463064	1	Down	0.336719	0.14185	0.233575	0.0312265	0	0.0659055	GeneID:107585,Genbank:NM_172119.2,MGI:MGI:1306782	deiodinase, iodothyronine type III		GO:0005886,GO:0006915,GO:0016020,GO:0016021,GO:0016491,GO:0033798,GO:0040018,GO:0042403,GO:0042404,GO:0042446,GO:0004800,GO:0046549,GO:0055114,GO:0005768	plasma membrane|apoptotic process|membrane|integral component of membrane|oxidoreductase activity|thyroxine 5-deiodinase activity|positive regulation of multicellular organism growth|thyroid hormone metabolic process|thyroid hormone catabolic process|hormone biosynthetic process|thyroxine 5'-deiodinase activity|retinal cone cell development|oxidation-reduction process|endosome	mmu04919	Thyroid hormone signaling pathway
Dtl	235.759	155.77	315.747	2.02701	1.01935	0.00470602	1	Up	1.53915	1.32948	1.72483	3.46848	4.31704	2.08522	GeneID:76843,Genbank:NM_029766.3,MGI:MGI:1924093	denticleless E3 ubiquitin protein ligase		GO:0019985,GO:0005694,GO:0031464,GO:0005730,GO:0031465,GO:0005737,GO:0005813,GO:0005829,GO:0005856,GO:0006260,GO:0045732,GO:0006511,GO:0051726,GO:0006513,GO:0072425,GO:0006974,GO:0080008,GO:0009411,GO:0000209,GO:0010971,GO:0004842,GO:0016020,GO:0005634	translesion synthesis|chromosome|Cul4A-RING E3 ubiquitin ligase complex|nucleolus|Cul4B-RING E3 ubiquitin ligase complex|cytoplasm|centrosome|cytosol|cytoskeleton|DNA replication|positive regulation of protein catabolic process|ubiquitin-dependent protein catabolic process|regulation of cell cycle|protein monoubiquitination|signal transduction involved in G2 DNA damage checkpoint|cellular respons…
E2f1	131.063	81.2046	180.922	2.22798	1.15574	0.00927307	1	Up	1.44018	0.944284	1.66408	3.77077	3.03191	1.72734	GeneID:13555,Genbank:NM_007891.5,MGI:MGI:101941	E2F transcription factor 1	E2F	GO:0005515,GO:0005634,GO:0005654,GO:0005667,GO:0005737,GO:0035189,GO:0005813,GO:0043065,GO:0006351,GO:0043276,GO:0006355,GO:0043392,GO:0043565,GO:0044212,GO:0071930,GO:0045599,GO:0072332,GO:0045892,GO:1990086,GO:0045893,GO:1990090,GO:2000045,GO:0000077,GO:0000122,GO:0000790,GO:0000981,GO:0001047,GO:0003677,GO:0003700,GO:0006915,GO:0007049,GO:0008134,GO:0008630,GO:0010628,GO:0019901,GO:0045944,GO:…	protein binding|nucleus|nucleoplasm|transcription factor complex|cytoplasm|Rb-E2F complex|centrosome|positive regulation of apoptotic process|transcription, DNA-templated|anoikis|regulation of transcription, DNA-templated|negative regulation of DNA binding|sequence-specific DNA binding|transcription regulatory region DNA binding|negative regulation of transcription involved in G1/S transition of …	mmu04137,mmu04110,mmu04218,mmu05200,mmu05206,mmu05212,mmu05225,mmu05226,mmu05214,mmu05220,mmu05218,mmu05219,mmu05215,mmu05224,mmu05222,mmu05223,mmu04934,mmu05166,mmu05161,mmu05167,mmu05165,mmu01522	Mitophagy - animal|Cell cycle|Cellular senescence|Pathways in cancer|MicroRNAs in cancer|Pancreatic cancer|Hepatocellular carcinoma|Gastric cancer|Glioma|Chronic myeloid leukemia|Melanoma|Bladder cancer|Prostate cancer|Breast cancer|Small cell lung cancer|Non-small cell lung cancer|Cushing's syndrome|HTLV-I infection|Hepatitis B|Kaposi's sarcoma-associated herpesvirus infection|Human papillomavir…
Efna3	56.8778	81.7238	32.0318	0.391952	-1.35125	0.00276769	0.918939	Down	1.28523	1.94238	1.74334	0.411697	0.91289	0.435182	GeneID:13638,Genbank:XM_006500988.2,MGI:MGI:106644	ephrin A3		GO:0016525,GO:0031225,GO:0045664,GO:0046875,GO:0048013,GO:1902961,GO:0005886,GO:0007411,GO:0016020	negative regulation of angiogenesis|anchored component of membrane|regulation of neuron differentiation|ephrin receptor binding|ephrin receptor signaling pathway|positive regulation of aspartic-type endopeptidase activity involved in amyloid precursor protein catabolic process|plasma membrane|axon guidance|membrane	mmu04014,mmu04015,mmu04010,mmu04151,mmu04360	Ras signaling pathway|Rap1 signaling pathway|MAPK signaling pathway|PI3K-Akt signaling pathway|Axon guidance
Epha5	40.7361	54.7518	26.7205	0.488029	-1.03496	0.0411343	1	Down	0.191781	0.302214	0.27764	0.0663317	0.126709	0.24504	GeneID:13839,Genbank:XM_006534775.2,MGI:MGI:99654	Eph receptor A5		GO:0005003,GO:0005004,GO:0005005,GO:0005515,GO:0005524,GO:0005737,GO:0005791,GO:0016301,GO:0005886,GO:0016310,GO:0005887,GO:0016740,GO:0005912,GO:0019933,GO:0021766,GO:0030154,GO:0030425,GO:0048471,GO:0031434,GO:0060997,GO:0032793,GO:0061178,GO:0032956,GO:0070374,GO:0071372,GO:0071944,GO:1904322,GO:0000166,GO:0004672,GO:0004709,GO:0004713,GO:0004714,GO:0004871,GO:0004888,GO:0006468,GO:0007162,GO:…	ephrin receptor activity|GPI-linked ephrin receptor activity|transmembrane-ephrin receptor activity|protein binding|ATP binding|cytoplasm|rough endoplasmic reticulum|kinase activity|plasma membrane|phosphorylation|integral component of plasma membrane|transferase activity|adherens junction|cAMP-mediated signaling|hippocampus development|cell differentiation|dendrite|perinuclear region of cytoplas…	mmu04360	Axon guidance
Ereg	413.448	660.051	166.845	0.252777	-1.98406	0.0412017	1	Down	14.3034	5.56579	4.25217	2.08414	2.5413	1.72019	GeneID:13874,Genbank:NM_007950.2,MGI:MGI:107508	epiregulin		GO:0005615,GO:0005886,GO:0007143,GO:0007173,GO:0007267,GO:0007275,GO:0030154,GO:0008083,GO:0030728,GO:0042108,GO:0008284,GO:0042327,GO:0042700,GO:0043616,GO:0048160,GO:0045089,GO:0048661,GO:0045410,GO:0045740,GO:0051151,GO:0051781,GO:0001525,GO:0001550,GO:0001556,GO:0001819,GO:0005154,GO:0005576,GO:0008285,GO:0009299,GO:0009653,GO:0009887,GO:0016020,GO:0016021,GO:0019221,GO:0045741,GO:0045840,GO:…	extracellular space|plasma membrane|female meiotic nuclear division|epidermal growth factor receptor signaling pathway|cell-cell signaling|multicellular organism development|cell differentiation|growth factor activity|ovulation|positive regulation of cytokine biosynthetic process|positive regulation of cell proliferation|positive regulation of phosphorylation|luteinizing hormone signaling pathway…	mmu04010,mmu04012,mmu04151,mmu05210	MAPK signaling pathway|ErbB signaling pathway|PI3K-Akt signaling pathway|Colorectal cancer
Esrrg	62.9256	33.3204	92.5308	2.77701	1.47353	0.0477104	1	Up	0.264535	0.257306	0.0545842	0.852096	0.409155	0.354063	GeneID:26381,Genbank:XM_011238916.2,MGI:MGI:1347056	estrogen-related receptor gamma	ESR-like	GO:0008270,GO:0003677,GO:0043401,GO:0003700,GO:0043565,GO:0003707,GO:0003708,GO:0004879,GO:0005496,GO:0005515,GO:0045893,GO:0005516,GO:0045944,GO:0005634,GO:0046872,GO:0006351,GO:0048384,GO:0006355,GO:0000977,GO:0001228,GO:0007275	zinc ion binding|DNA binding|steroid hormone mediated signaling pathway|DNA binding transcription factor activity|sequence-specific DNA binding|steroid hormone receptor activity|retinoic acid receptor activity|nuclear receptor activity|steroid binding|protein binding|positive regulation of transcription, DNA-templated|calmodulin binding|positive regulation of transcription by RNA polymerase II|nu…
Exo1	87.9158	55.0149	120.817	2.19607	1.13492	0.00674381	1	Up	0.334482	0.395749	0.402969	0.922176	1.11268	0.517973	GeneID:26909,Genbank:XM_006496862.3,MGI:MGI:1349427	exonuclease 1		GO:0046872,GO:0006974,GO:0003682,GO:0048256,GO:0008409,GO:0003824,GO:0051321,GO:0016446,GO:0004518,GO:0051908,GO:0004519,GO:0004527,GO:0005634,GO:0005654,GO:0016604,GO:0005886,GO:0090305,GO:0016787,GO:0006139,GO:0016788,GO:0006259,GO:0035312,GO:0006281,GO:0002376,GO:0045145,GO:0006298,GO:0002455,GO:0045190,GO:0006310,GO:0003677	metal ion binding|cellular response to DNA damage stimulus|chromatin binding|flap endonuclease activity|5'-3' exonuclease activity|catalytic activity|meiotic cell cycle|somatic hypermutation of immunoglobulin genes|nuclease activity|double-stranded DNA 5'-3' exodeoxyribonuclease activity|endonuclease activity|exonuclease activity|nucleus|nucleoplasm|nuclear body|plasma membrane|nucleic acid phosp…	mmu03430	Mismatch repair
Ffar4	476.521	718.853	234.19	0.325783	-1.61802	8.56108e-07	0.00379684	Down	49.7853	35.1171	31.6305	12.9585	8.99279	15.3161	GeneID:107221,Genbank:NM_181748.2,MGI:MGI:2147577	free fatty acid receptor 4		GO:0050710,GO:0016020,GO:0005504,GO:0050728,GO:0016021,GO:0070374,GO:0030139,GO:0005515,GO:0005886,GO:0005887,GO:0007165,GO:0007186,GO:0032870,GO:0042277,GO:0043066,GO:0008289,GO:0045444,GO:0008527,GO:0004871,GO:0046879,GO:0004930,GO:0010827	negative regulation of cytokine secretion|membrane|fatty acid binding|negative regulation of inflammatory response|integral component of membrane|positive regulation of ERK1 and ERK2 cascade|endocytic vesicle|protein binding|plasma membrane|integral component of plasma membrane|signal transduction|G-protein coupled receptor signaling pathway|cellular response to hormone stimulus|peptide binding|n…
Fgf12	37.2269	51.6301	22.8236	0.442061	-1.17768	0.0271201	1	Down	0.276864	0.199378	0.284466	0.16832	0.0935403	0.0756462	GeneID:14167,Genbank:NM_010199.4,MGI:MGI:109183	fibroblast growth factor 12		GO:1905150,GO:0005634,GO:2000649,GO:0007254,GO:2001258,GO:0007268,GO:0008083,GO:0008201,GO:0008344,GO:0008543,GO:0010765,GO:0017080,GO:0044325,GO:0050905,GO:0003254,GO:0098908,GO:0005104,GO:1902305,GO:0005515	regulation of voltage-gated sodium channel activity|nucleus|regulation of sodium ion transmembrane transporter activity|JNK cascade|negative regulation of cation channel activity|chemical synaptic transmission|growth factor activity|heparin binding|adult locomotory behavior|fibroblast growth factor receptor signaling pathway|positive regulation of sodium ion transport|sodium channel regulator act…
Fgg	4.25672	7.87177	0.641659	0.0815139	-3.61681	0.0475322	1	Down	0.093014	0.260219	0.0635057	0	0.0209062	0.0213875	GeneID:99571,Genbank:NM_133862.2,MGI:MGI:95526	fibrinogen gamma chain		GO:0007160,GO:0007165,GO:0007596,GO:0007599,GO:0009306,GO:0009897,GO:0009986,GO:0050839,GO:0030168,GO:0051258,GO:0030674,GO:0051592,GO:0031091,GO:0070374,GO:0070527,GO:0072378,GO:0072562,GO:0090277,GO:0090331,GO:1902042,GO:0002250,GO:0002376,GO:0005102,GO:0005198,GO:0005576,GO:0005577,GO:0005615,GO:0005737,GO:0005938,GO:0031639,GO:0034116,GO:0034622,GO:0042730,GO:0042803,GO:0045087,GO:0045907,GO:…	cell-matrix adhesion|signal transduction|blood coagulation|hemostasis|protein secretion|external side of plasma membrane|cell surface|cell adhesion molecule binding|platelet activation|protein polymerization|protein binding, bridging|response to calcium ion|platelet alpha granule|positive regulation of ERK1 and ERK2 cascade|platelet aggregation|blood coagulation, fibrin clot formation|blood micro…	mmu04610,mmu04611,mmu05150	Complement and coagulation cascades|Platelet activation|Staphylococcus aureus infection
Flnc	2656.23	3623.32	1689.13	0.466182	-1.10104	0.0310688	1	Down	14.2008	26.7195	11.625	5.22923	7.80219	9.65982	GeneID:68794,Genbank:NM_001081185.1,MGI:MGI:95557	filamin C, gamma		GO:0005856,GO:0005886,GO:0008092,GO:0015629,GO:0016020,GO:0016528,GO:0030029,GO:0030506,GO:0042383,GO:0042802,GO:0048747,GO:0003779,GO:0051015,GO:0005737,GO:0005829	cytoskeleton|plasma membrane|cytoskeletal protein binding|actin cytoskeleton|membrane|sarcoplasm|actin filament-based process|ankyrin binding|sarcolemma|identical protein binding|muscle fiber development|actin binding|actin filament binding|cytoplasm|cytosol	mmu04010,mmu04510,mmu05205,mmu05132	MAPK signaling pathway|Focal adhesion|Proteoglycans in cancer|Salmonella infection
Frzb	343.657	507.72	179.593	0.353725	-1.4993	0.0326355	1	Down	13.9121	10.1499	4.22276	5.17043	2.5218	2.23916	GeneID:20378,Genbank:NM_011356.4,MGI:MGI:892032	frizzled-related protein		GO:0090103,GO:0045600,GO:0030178,GO:0005615,GO:0060029,GO:0060070,GO:0061037,GO:0007275,GO:0008285,GO:0010721,GO:0014033,GO:0030308,GO:0016021,GO:0061053,GO:0035567,GO:0016055,GO:0070367,GO:0042472,GO:0017147,GO:0090090,GO:0004930,GO:0042813,GO:0005515,GO:0043065,GO:0030154,GO:0005576	cochlea morphogenesis|positive regulation of fat cell differentiation|negative regulation of Wnt signaling pathway|extracellular space|convergent extension involved in organogenesis|canonical Wnt signaling pathway|negative regulation of cartilage development|multicellular organism development|negative regulation of cell proliferation|negative regulation of cell development|neural crest cell diffe…
Gata4	13.3278	4.50864	22.147	4.91213	2.29635	0.0260028	1	Up	0.0869376	0.11431	0	0.0579504	0.397746	0.414212	GeneID:14463,Genbank:NM_008092.4,MGI:MGI:95664	GATA binding protein 4	zf-GATA	GO:0060008,GO:0060043,GO:0060045,GO:0060070,GO:0001228,GO:0060290,GO:0001701,GO:0060395,GO:0001702,GO:0060413,GO:0001706,GO:0086004,GO:0060425,GO:0001934,GO:0090575,GO:0060464,GO:0001947,GO:1903202,GO:0060540,GO:0003007,GO:1905204,GO:0003289,GO:0003151,GO:2001234,GO:0003290,GO:0003181,GO:0003677,GO:0003682,GO:0003700,GO:0007267,GO:0007283,GO:0003705,GO:0007507,GO:0003713,GO:0008134,GO:0008270,GO:…	Sertoli cell differentiation|regulation of cardiac muscle cell proliferation|positive regulation of cardiac muscle cell proliferation|canonical Wnt signaling pathway|transcriptional activator activity, RNA polymerase II transcription regulatory region sequence-specific DNA binding|transdifferentiation|in utero embryonic development|SMAD protein signal transduction|gastrulation with mouth forming …	mmu04022,mmu04218,mmu04530,mmu04919	cGMP - PKG signaling pathway|Cellular senescence|Tight junction|Thyroid hormone signaling pathway
Gdap1l1	27.5122	38.2852	16.7393	0.437226	-1.19355	0.0469419	1	Down	0.553906	0.921544	0.66646	0.16734	0.232397	0.433142	GeneID:228858,Genbank:NM_144891.2,MGI:MGI:2385163	ganglioside-induced differentiation-associated protein 1-like 1		GO:0004364,GO:0005737,GO:0006749	glutathione transferase activity|cytoplasm|glutathione metabolic process
Gdpd3	180.882	98.546	263.217	2.67101	1.41738	0.00242088	0.825893	Up	6.8693	1.22002	1.18251	7.79424	13.4959	8.41774	GeneID:68616,Genbank:NM_024228.2,MGI:MGI:1915866	glycerophosphodiester phosphodiesterase domain containing 3		GO:0005789,GO:0006629,GO:0006644,GO:0008081,GO:0016020,GO:0016021,GO:0016787,GO:0034638,GO:0046872,GO:0048471,GO:0004622,GO:0005737,GO:0005783	endoplasmic reticulum membrane|lipid metabolic process|phospholipid metabolic process|phosphoric diester hydrolase activity|membrane|integral component of membrane|hydrolase activity|phosphatidylcholine catabolic process|metal ion binding|perinuclear region of cytoplasm|lysophospholipase activity|cytoplasm|endoplasmic reticulum	mmu00565	Ether lipid metabolism
Gem	382.271	588.93	175.611	0.298187	-1.74571	0.00694641	1	Down	20.9671	14.5959	7.35617	3.35165	5.12428	4.6758	GeneID:14579,Genbank:NM_010276.4,MGI:MGI:99844	GTP binding protein (gene overexpressed in skeletal muscle)		GO:0072686,GO:0003924,GO:1901842,GO:0005515,GO:0005525,GO:0005634,GO:0005886,GO:0007165,GO:0009898,GO:0016020,GO:0019003,GO:0030496,GO:0051233,GO:0000166,GO:0051276,GO:0000278,GO:0051310,GO:0000287	mitotic spindle|GTPase activity|negative regulation of high voltage-gated calcium channel activity|protein binding|GTP binding|nucleus|plasma membrane|signal transduction|cytoplasmic side of plasma membrane|membrane|GDP binding|midbody|spindle midzone|nucleotide binding|chromosome organization|mitotic cell cycle|metaphase plate congression|magnesium ion binding
Gfap	207.652	285.987	129.317	0.452177	-1.14504	0.000299606	0.364029	Down	2.52415	3.95179	2.97113	1.14304	1.71884	1.44215	GeneID:14580,Genbank:NM_010277.3,MGI:MGI:95697	glial fibrillary acidic protein		GO:0098574,GO:0045111,GO:0031102,GO:0005515,GO:1904714,GO:0051580,GO:0042802,GO:0005622,GO:0060020,GO:0042995,GO:0005737,GO:0060252,GO:0005882,GO:0009611,GO:0010625,GO:0043209,GO:0010977,GO:0060291,GO:0044297,GO:0097386,GO:0045103,GO:0014002,GO:0097449,GO:0045109,GO:0016020,GO:0005178,GO:0019900,GO:0005198,GO:0097450,GO:0030198,GO:0005200	cytoplasmic side of lysosomal membrane|intermediate filament cytoskeleton|neuron projection regeneration|protein binding|regulation of chaperone-mediated autophagy|regulation of neurotransmitter uptake|identical protein binding|intracellular|Bergmann glial cell differentiation|cell projection|cytoplasm|positive regulation of glial cell proliferation|intermediate filament|response to wounding|posi…	mmu04630	Jak-STAT signaling pathway
Gfra4	79.5609	108.013	51.109	0.473176	-1.07955	0.0317442	1	Down	3.38197	5.26227	2.17789	1.95264	0.96865	1.47782	GeneID:14588,Genbank:NM_001271001.1,MGI:MGI:1341873	glial cell line derived neurotrophic factor family receptor alpha 4		GO:0007165,GO:0007169,GO:0007399,GO:0009897,GO:0015026,GO:0016020,GO:0016167,GO:0030279,GO:0031225,GO:0038023,GO:0005576,GO:0043235,GO:0005615,GO:0005886	signal transduction|transmembrane receptor protein tyrosine kinase signaling pathway|nervous system development|external side of plasma membrane|coreceptor activity|membrane|glial cell-derived neurotrophic factor receptor activity|negative regulation of ossification|anchored component of membrane|signaling receptor activity|extracellular region|receptor complex|extracellular space|plasma membrane
Gm29779	569.95	876.893	263.007	0.299931	-1.7373	0.0262979	1	Down	11.8775	20.8842	18.6239	14.5935	0.0211564	0.0456603	GeneID:101056102,Genbank:XM_006535833.3,MGI:MGI:5588938	predicted gene, 29779
Gm38481	74.9422	45.4643	104.42	2.29675	1.19959	0.0310176	1	Up	0.3489	0.491729	0.621654	0.710361	1.36369	0.522793	GeneID:102635781,Genbank:XM_006498513.3,MGI:MGI:5621366	predicted gene, 38481				mmu00900	Terpenoid backbone biosynthesis
Gm40453	31.2892	53.1893	9.38901	0.176521	-2.50209	3.69976e-05	0.10939	Down	3.04131	2.45117	1.71451	0	0	1.1062	GeneID:105244931,Genbank:XM_011241958.1,MGI:MGI:5623338	predicted gene, 40453
Gm40498	17.7368	6.98506	28.4885	4.07849	2.02803	0.0277949	1	Up	0.140097	0	0.0772493	0.203619	0.391116	0.357065	GeneID:105244980,Genbank:XM_011242244.2,MGI:MGI:5623383	predicted gene, 40498
Gm42226	57.4293	91.3669	23.4918	0.257115	-1.95951	0.0154615	1	Down	0.440558	0.261286	0.825134	0.214673	0	0	GeneID:105247050,Genbank:XM_011249800.1,MGI:MGI:5625111	predicted gene, 42226
Gm42368	429.958	69.6979	790.219	11.3378	3.50306	0.042058	1	Up	0.366714	0	1.10138	0.885676	4.30205	1.43454	GeneID:105247234,Genbank:XM_017320563.1,MGI:MGI:5625253	predicted gene, 42368
Gm9936	9.5762	18.8283	0.324055	0.017211	-5.86052	0.00215125	0.794945	Down	0.0193992	0.225514	0.255485	0	0	0.00862497	GeneID:791292,Genbank:XM_006530513.2,MGI:MGI:3641854	predicted gene 9936		GO:0003674,GO:0005575,GO:0008150	molecular_function|cellular_component|biological_process
Gpnmb	206.085	300.17	112	0.37312	-1.42229	4.65555e-06	0.0165179	Down	2.97116	3.72991	3.42275	1.42762	0.753785	1.47305	GeneID:93695,Genbank:NM_053110.4,MGI:MGI:1934765	glycoprotein (transmembrane) nmb		GO:0048018,GO:0016021,GO:0001934,GO:0050868,GO:0030335,GO:0005178,GO:0070374,GO:0031410,GO:0005886,GO:0005887,GO:0007155,GO:0031954,GO:1901215,GO:0032720,GO:0007165,GO:2000134,GO:0034103,GO:0007267,GO:0008201,GO:0001818,GO:0042130,GO:0045545,GO:0016020	receptor ligand activity|integral component of membrane|positive regulation of protein phosphorylation|negative regulation of T cell activation|positive regulation of cell migration|integrin binding|positive regulation of ERK1 and ERK2 cascade|cytoplasmic vesicle|plasma membrane|integral component of plasma membrane|cell adhesion|positive regulation of protein autophosphorylation|negative regulat…
Gsdma	34.5866	48.9117	20.2614	0.414245	-1.27144	0.0210344	1	Down	0.633604	0.801957	0.507206	0.471216	0.117757	0.139614	GeneID:57911,Genbank:XM_006533850.1,MGI:MGI:1889509	gasdermin A		GO:0005737,GO:0005886,GO:0006915,GO:0012501,GO:0016020,GO:0042742,GO:0048471,GO:0070269,GO:0070273,GO:0001786,GO:0003674,GO:0005546	cytoplasm|plasma membrane|apoptotic process|programmed cell death|membrane|defense response to bacterium|perinuclear region of cytoplasm|pyroptosis|phosphatidylinositol-4-phosphate binding|phosphatidylserine binding|molecular_function|phosphatidylinositol-4,5-bisphosphate binding
Gsdmc	208.029	393.37	22.688	0.057676	-4.11588	0.00944734	1	Down	12.9591	15.3298	0.706379	1.74326	1.81072	0.197092	GeneID:83492,Genbank:NM_031378.3,MGI:MGI:1933176	gasdermin C		GO:0005737,GO:0005739,GO:0005815,GO:0005886,GO:0008150,GO:0012501,GO:0016020,GO:0042742,GO:0070269,GO:0070273,GO:0001786,GO:0003674,GO:0005546	cytoplasm|mitochondrion|microtubule organizing center|plasma membrane|biological_process|programmed cell death|membrane|defense response to bacterium|pyroptosis|phosphatidylinositol-4-phosphate binding|phosphatidylserine binding|molecular_function|phosphatidylinositol-4,5-bisphosphate binding
H1fx	75.5692	102.82	48.3186	0.469935	-1.08947	0.00750956	1	Down	11.339	10.8908	7.7438	3.218	2.31666	7.74509	GeneID:243529,Genbank:NM_198622.1,MGI:MGI:2685307	H1 histone family, member X		GO:0045296,GO:0005515,GO:0005634,GO:0005730	cadherin binding|protein binding|nucleus|nucleolus
Has1	5.3139	9.66208	0.965714	0.0999488	-3.32267	0.0338319	1	Down	0.158946	0.206227	0.12188	0	0.0163021	0.0352404	GeneID:15116,Genbank:XM_011246309.2,MGI:MGI:106590	hyaluronan synthase1		GO:0085029,GO:0010764,GO:0016020,GO:0016021,GO:0016740,GO:0016757,GO:0030213,GO:0036120,GO:0045226,GO:0050501,GO:0005737,GO:0005887,GO:0007155	extracellular matrix assembly|negative regulation of fibroblast migration|membrane|integral component of membrane|transferase activity|transferase activity, transferring glycosyl groups|hyaluronan biosynthetic process|cellular response to platelet-derived growth factor stimulus|extracellular polysaccharide biosynthetic process|hyaluronan synthase activity|cytoplasm|integral component of plasma me…
Hells	398.887	258.143	539.63	2.09043	1.0638	0.00714474	1	Up	2.28547	1.436	2.21405	3.89104	6.46749	3.11808	GeneID:15201,Genbank:NM_008234.3,MGI:MGI:106209	helicase, lymphoid specific		GO:0010216,GO:0003682,GO:0016787,GO:0004386,GO:0030098,GO:0005515,GO:0005524,GO:0005634,GO:0005721,GO:0006306,GO:0031508,GO:0006342,GO:0043066,GO:0006346,GO:0046651,GO:0006351,GO:0051301,GO:0006355,GO:0000166,GO:1990830,GO:0007049,GO:0000775,GO:2001243,GO:0007275,GO:0001655	maintenance of DNA methylation|chromatin binding|hydrolase activity|helicase activity|lymphocyte differentiation|protein binding|ATP binding|nucleus|pericentric heterochromatin|DNA methylation|pericentric heterochromatin assembly|chromatin silencing|negative regulation of apoptotic process|methylation-dependent chromatin silencing|lymphocyte proliferation|transcription, DNA-templated|cell divisio…
Hist1h2bg	22.51	11.9624	33.0576	2.76347	1.46648	0.0295531	1	Up	2.73142	4.77001	4.65193	4.06606	15.3765	15.0096	GeneID:319181,Genbank:NM_178196.4,MGI:MGI:2448386	histone cluster 1, H2bg		GO:0005654,GO:0005829,GO:0006334,GO:0019731,GO:0042802,GO:0050830,GO:0061844,GO:0002227,GO:0003677,GO:0005615	nucleoplasm|cytosol|nucleosome assembly|antibacterial humoral response|identical protein binding|defense response to Gram-positive bacterium|antimicrobial humoral immune response mediated by antimicrobial peptide|innate immune response in mucosa|DNA binding|extracellular space	mmu05203,mmu05322,mmu05034	Viral carcinogenesis|Systemic lupus erythematosus|Alcoholism
Ier3	265.22	355.062	175.379	0.493938	-1.0176	0.0015724	0.730258	Down	23.6151	19.5669	14.4415	9.35586	8.08498	9.59355	GeneID:15937,Genbank:NM_133662.2,MGI:MGI:104814	immediate early response 3		GO:1901029,GO:0005634,GO:2000377,GO:2001020,GO:0006282,GO:0007095,GO:0008630,GO:0016020,GO:0016021,GO:0043066,GO:0045732,GO:0045820,GO:0001562,GO:0046822,GO:0003085,GO:0050728,GO:0005515	negative regulation of mitochondrial outer membrane permeabilization involved in apoptotic signaling pathway|nucleus|regulation of reactive oxygen species metabolic process|regulation of response to DNA damage stimulus|regulation of DNA repair|mitotic G2 DNA damage checkpoint|intrinsic apoptotic signaling pathway in response to DNA damage|membrane|integral component of membrane|negative regulatio…
Ifi202b	33.5797	67.1593	0	0	#NAME?	0.000307804	0.364029	Down	0.426172	2.40011	0.631975	0	0	0	GeneID:26388,Genbank:NM_011940.2,MGI:MGI:1347083	interferon activated gene 202B		GO:0035458	cellular response to interferon-beta	mmu04623	Cytosolic DNA-sensing pathway
Igfbp5	4149.32	5669.21	2629.43	0.463809	-1.1084	0.0163983	1	Down	45.5942	48.5653	22.723	10.5995	23.9514	18.7457	GeneID:16011,Genbank:NM_010518.2,MGI:MGI:96440	insulin-like growth factor binding protein 5		GO:0007565,GO:0010906,GO:0014912,GO:0016942,GO:0017148,GO:0019838,GO:0030336,GO:0043569,GO:0031069,GO:0044342,GO:0031994,GO:0045668,GO:0045926,GO:0048286,GO:0048662,GO:0051146,GO:0051897,GO:0060056,GO:0001558,GO:0001649,GO:0001968,GO:0005520,GO:0005576,GO:0005615,GO:0006006,GO:0031995,GO:0040008,GO:0042567,GO:0042593,GO:0043567,GO:0071320,GO:0071407,GO:0043568,GO:1901862,GO:1904205	female pregnancy|regulation of glucose metabolic process|negative regulation of smooth muscle cell migration|insulin-like growth factor binding protein complex|negative regulation of translation|growth factor binding|negative regulation of cell migration|negative regulation of insulin-like growth factor receptor signaling pathway|hair follicle morphogenesis|type B pancreatic cell proliferation|in…
Iglon5	49.1808	67.8858	30.4758	0.448928	-1.15544	0.0150189	1	Down	0.65898	0.873841	0.940512	0.194689	0.40731	0.496233	GeneID:210094,Genbank:NM_001164518.1,MGI:MGI:2686277	IgLON family member 5		GO:0003674,GO:0005576	molecular_function|extracellular region
Il22ra2	139.555	90.4492	188.66	2.08581	1.06061	0.0385985	1	Up	1.73807	0.886747	2.80254	4.5723	2.38615	4.72394	GeneID:237310,Genbank:NM_178258.5,MGI:MGI:2665114	interleukin 22 receptor, alpha 2		GO:0005829,GO:0005886,GO:0016021,GO:0019221,GO:0042017,GO:0042018,GO:0042509,GO:0050728,GO:0004896,GO:0005515,GO:0005576	cytosol|plasma membrane|integral component of membrane|cytokine-mediated signaling pathway|interleukin-22 binding|interleukin-22 receptor activity|regulation of tyrosine phosphorylation of STAT protein|negative regulation of inflammatory response|cytokine receptor activity|protein binding|extracellular region	mmu04630,mmu04060	Jak-STAT signaling pathway|Cytokine-cytokine receptor interaction
Insig1	2057.09	1245.02	2869.16	2.30451	1.20446	0.044126	1	Up	28.4427	18.6903	24.2153	27.143	87.2199	55.7282	GeneID:231070,Genbank:NM_153526.5,MGI:MGI:1916289	insulin induced gene 1		GO:1901303,GO:0036316,GO:0006629,GO:0042472,GO:0006641,GO:0042474,GO:0006695,GO:0006991,GO:0008202,GO:0008203,GO:0010894,GO:0042632,GO:0016020,GO:0045599,GO:0016021,GO:0045717,GO:0016126,GO:0060021,GO:0032933,GO:0005515,GO:0060363,GO:0032937,GO:0005783,GO:0070862,GO:0036315	negative regulation of cargo loading into COPII-coated vesicle|SREBP-SCAP complex retention in endoplasmic reticulum|lipid metabolic process|inner ear morphogenesis|triglyceride metabolic process|middle ear morphogenesis|cholesterol biosynthetic process|response to sterol depletion|steroid metabolic process|cholesterol metabolic process|negative regulation of steroid biosynthetic process|choleste…
Itga5	1437	1980.33	893.674	0.451276	-1.14792	0.000176124	0.29031	Down	13.908	22.4198	14.9236	6.59013	7.46976	8.03396	GeneID:16402,Genbank:NM_010577.4,MGI:MGI:96604	integrin alpha 5 (fibronectin receptor alpha)		GO:0005925,GO:0007044,GO:0007155,GO:0007157,GO:0007159,GO:0007229,GO:0033627,GO:0007613,GO:0033631,GO:0008305,GO:0034113,GO:0009897,GO:0035987,GO:0045202,GO:0045765,GO:0046872,GO:0050731,GO:0050839,GO:1903672,GO:0005154,GO:0005178,GO:0005515,GO:0005737,GO:0005783,GO:0005794,GO:0005886,GO:0005911,GO:0009986,GO:0010811,GO:0016020,GO:0016021,GO:0030054,GO:0030335,GO:2000811,GO:0031410,GO:0031589,GO:…	focal adhesion|cell-substrate junction assembly|cell adhesion|heterophilic cell-cell adhesion via plasma membrane cell adhesion molecules|leukocyte cell-cell adhesion|integrin-mediated signaling pathway|cell adhesion mediated by integrin|memory|cell-cell adhesion mediated by integrin|integrin complex|heterotypic cell-cell adhesion|external side of plasma membrane|endodermal cell differentiation|s…	mmu04151,mmu04512,mmu04145,mmu04510,mmu04810,mmu04640,mmu05206,mmu05205,mmu05410,mmu05412,mmu05414,mmu05133,mmu05100,mmu05165	PI3K-Akt signaling pathway|ECM-receptor interaction|Phagosome|Focal adhesion|Regulation of actin cytoskeleton|Hematopoietic cell lineage|MicroRNAs in cancer|Proteoglycans in cancer|Hypertrophic cardiomyopathy (HCM)|Arrhythmogenic right ventricular cardiomyopathy (ARVC)|Dilated cardiomyopathy (DCM)|Pertussis|Bacterial invasion of epithelial cells|Human papillomavirus infection
Kcne4	179.695	264.932	94.4566	0.356531	-1.4879	0.0378016	1	Down	6.28636	7.25016	1.83862	1.49441	1.76182	2.03306	GeneID:57814,Genbank:NM_021342.1,MGI:MGI:1891125	potassium voltage-gated channel, Isk-related subfamily, gene 4		GO:0006811,GO:0006813,GO:0008076,GO:0016020,GO:0016021,GO:0016324,GO:0034765,GO:0044325,GO:0071805,GO:0005244,GO:0005249,GO:0005267	ion transport|potassium ion transport|voltage-gated potassium channel complex|membrane|integral component of membrane|apical plasma membrane|regulation of ion transmembrane transport|ion channel binding|potassium ion transmembrane transport|voltage-gated ion channel activity|voltage-gated potassium channel activity|potassium channel activity
Krt6b	6.42076	12.1934	0.64811	0.0531524	-4.23372	0.0180575	1	Down	0.148179	0.139371	0.505304	0	0	0.0218808	GeneID:16688,Genbank:NM_010669.2,MGI:MGI:1333768	keratin 6B		GO:0002009,GO:0031424,GO:0045109	morphogenesis of an epithelium|keratinization|intermediate filament organization
LOC108168045	6.5137	13.0274	0	0	#NAME?	0.000363379	0.368643	Down	0.027661	0.115482	0.0750393	0	0	0	GeneID:108168045,Genbank:XM_017315656.1	endogenous retrovirus group K member 25 Pol protein-like
LOC108169105	10.2256	3.16905	17.2821	5.4534	2.44716	0.0164651	1	Up	0.178889	0	0.0544869	0.334369	0.642348	0.244954	GeneID:108169105,Genbank:XM_017321268.1	cadherin-related family member 4-like
Lbp	391.851	603.075	180.627	0.29951	-1.73932	0.000398293	0.368643	Down	12.7902	12.8768	6.58231	1.96661	5.46673	1.79717	GeneID:16803,Genbank:NM_008489.2,MGI:MGI:1098776	lipopolysaccharide binding protein		GO:0005615,GO:0006869,GO:0006953,GO:0008289,GO:0009986,GO:0015920,GO:0034145,GO:0016020,GO:0042535,GO:0031663,GO:0042742,GO:0032490,GO:0043032,GO:0044130,GO:0045087,GO:0045919,GO:0050829,GO:0050830,GO:0001530,GO:0002232,GO:0002281,GO:0002376,GO:0005102,GO:0005576,GO:0032496,GO:0032720,GO:0032722,GO:0032755,GO:0032757,GO:0032760,GO:0060100,GO:0060265,GO:0033036,GO:0070891,GO:0071222,GO:0071223,GO:…	extracellular space|lipid transport|acute-phase response|lipid binding|cell surface|lipopolysaccharide transport|positive regulation of toll-like receptor 4 signaling pathway|membrane|positive regulation of tumor necrosis factor biosynthetic process|lipopolysaccharide-mediated signaling pathway|defense response to bacterium|detection of molecule of bacterial origin|positive regulation of macropha…	mmu04064,mmu04620,mmu05132,mmu05152	NF-kappa B signaling pathway|Toll-like receptor signaling pathway|Salmonella infection|Tuberculosis
Lipg	960.909	571.26	1350.56	2.36417	1.24134	8.24013e-07	0.00379684	Up	8.3128	6.23627	3.80286	12.6859	16.0292	13.2826	GeneID:16891,Genbank:NM_010720.3,MGI:MGI:1341803	lipase, endothelial		GO:0032376,GO:0004806,GO:0034375,GO:0005576,GO:0042632,GO:0005615,GO:0005769,GO:0005794,GO:0006629,GO:0008201,GO:0043691,GO:0008283,GO:0050746,GO:0008970,GO:0052689,GO:0009986,GO:0055091,GO:0010983,GO:0004465,GO:0016042,GO:0004620,GO:0016787	positive regulation of cholesterol transport|triglyceride lipase activity|high-density lipoprotein particle remodeling|extracellular region|cholesterol homeostasis|extracellular space|early endosome|Golgi apparatus|lipid metabolic process|heparin binding|reverse cholesterol transport|cell proliferation|regulation of lipoprotein metabolic process|phosphatidylcholine 1-acylhydrolase activity|carbox…	mmu00561,mmu04979	Glycerolipid metabolism|Cholesterol metabolism
Lrg1	130.123	190.079	70.1666	0.369145	-1.43774	0.000415607	0.368643	Down	14.1816	13.6746	7.95749	1.93042	5.95891	4.15798	GeneID:76905,Genbank:NM_029796.2,MGI:MGI:1924155	leucine-rich alpha-2-glycoprotein 1		GO:0005615,GO:0030511,GO:0043231,GO:0045766,GO:0050873,GO:0001938,GO:0005160,GO:0005576	extracellular space|positive regulation of transforming growth factor beta receptor signaling pathway|intracellular membrane-bounded organelle|positive regulation of angiogenesis|brown fat cell differentiation|positive regulation of endothelial cell proliferation|transforming growth factor beta receptor binding|extracellular region
Lrrc4c	59.8067	80.7033	38.91	0.482137	-1.05249	0.0174549	1	Down	0.283699	0.256751	0.234966	0.0724352	0.134995	0.184926	GeneID:241568,Genbank:XM_017318140.1,MGI:MGI:2442636	leucine rich repeat containing 4C		GO:0005886,GO:0006469,GO:0016020,GO:0016021,GO:0019221,GO:0030054,GO:0045202,GO:0045211,GO:0046426,GO:0050770,GO:0004860,GO:0005515,GO:0005737	plasma membrane|negative regulation of protein kinase activity|membrane|integral component of membrane|cytokine-mediated signaling pathway|cell junction|synapse|postsynaptic membrane|negative regulation of JAK-STAT cascade|regulation of axonogenesis|protein kinase inhibitor activity|protein binding|cytoplasm	mmu04514,mmu04360	Cell adhesion molecules (CAMs)|Axon guidance
Map7d2	40.7188	55.041	26.3966	0.47958	-1.06016	0.0380656	1	Down	0.431832	0.588129	0.277842	0.176658	0.112723	0.28146	GeneID:78283,Genbank:XM_011247881.2,MGI:MGI:1917474	MAP7 domain containing 2		GO:0000226,GO:0005198,GO:0015630	microtubule cytoskeleton organization|structural molecule activity|microtubule cytoskeleton
Mcm5	747.536	478.916	1016.15	2.12178	1.08527	0.00501051	1	Up	7.73215	5.17577	6.49898	14.7012	16.7066	8.52686	GeneID:17218,Genbank:NM_008566.3,MGI:MGI:103197	minichromosome maintenance complex component 5		GO:0003682,GO:0003688,GO:0004386,GO:0005524,GO:0005634,GO:0005654,GO:0005737,GO:0006260,GO:0006270,GO:0007049,GO:0016787,GO:0000166,GO:0042555,GO:0003677,GO:0003678	chromatin binding|DNA replication origin binding|helicase activity|ATP binding|nucleus|nucleoplasm|cytoplasm|DNA replication|DNA replication initiation|cell cycle|hydrolase activity|nucleotide binding|MCM complex|DNA binding|DNA helicase activity	mmu03030,mmu04110	DNA replication|Cell cycle
Mcm6	986.964	573.167	1400.76	2.44389	1.28918	0.000139908	0.275775	Up	4.83156	4.20379	4.78431	11.6527	14.7274	8.08808	GeneID:17219,Genbank:NM_008567.2,MGI:MGI:1298227	minichromosome maintenance complex component 6		GO:0042555,GO:0003697,GO:0042802,GO:0004003,GO:0004386,GO:0005515,GO:0005524,GO:0005634,GO:0005654,GO:0006260,GO:0006268,GO:0006270,GO:0000166,GO:0007049,GO:0003677,GO:0016787,GO:0003678	MCM complex|single-stranded DNA binding|identical protein binding|ATP-dependent DNA helicase activity|helicase activity|protein binding|ATP binding|nucleus|nucleoplasm|DNA replication|DNA unwinding involved in DNA replication|DNA replication initiation|nucleotide binding|cell cycle|DNA binding|hydrolase activity|DNA helicase activity	mmu03030,mmu04110	DNA replication|Cell cycle
Mgp	635.112	848.246	421.979	0.497473	-1.00731	0.00012051	0.267231	Down	88.8888	114.353	72.4384	40.5001	47.7897	39.2626	GeneID:17313,Genbank:NM_008597.3,MGI:MGI:96976	matrix Gla protein		GO:0051216,GO:0005576,GO:0065003,GO:0005615,GO:0005783,GO:0007275,GO:0030154,GO:0030324,GO:0030500,GO:0031012,GO:0032991,GO:0001503,GO:0048306,GO:0005201,GO:0048754,GO:0005509	cartilage development|extracellular region|protein-containing complex assembly|extracellular space|endoplasmic reticulum|multicellular organism development|cell differentiation|lung development|regulation of bone mineralization|extracellular matrix|protein-containing complex|ossification|calcium-dependent protein binding|extracellular matrix structural constituent|branching morphogenesis of an ep…
Mill2	162.345	221.357	103.334	0.46682	-1.09906	0.000696431	0.501443	Down	1.12683	1.64123	1.2697	0.744961	0.378143	0.785184	GeneID:243864,Genbank:XM_006539934.3,MGI:MGI:2179989	MHC I like leukocyte 2		GO:0006979,GO:0009408,GO:0031362,GO:0032526,GO:0046629,GO:0046703,GO:0050689,GO:0002429,GO:0005515,GO:0005886	response to oxidative stress|response to heat|anchored component of external side of plasma membrane|response to retinoic acid|gamma-delta T cell activation|natural killer cell lectin-like receptor binding|negative regulation of defense response to virus by host|immune response-activating cell surface receptor signaling pathway|protein binding|plasma membrane
Mptx1	24675.6	1983.93	47367.2	23.8755	4.57746	0.00105232	0.651864	Up	307.875	22.88	16.023	3326.61	4276.46	465.608	GeneID:66289,Genbank:NM_025470.3,MGI:MGI:1913539	mucosal pentraxin 1		GO:0005576,GO:0005615,GO:0006958,GO:0008150,GO:0030169,GO:0044793,GO:0045087,GO:0046872,GO:0001849,GO:0003674,GO:0005575	extracellular region|extracellular space|complement activation, classical pathway|biological_process|low-density lipoprotein particle binding|negative regulation by host of viral process|innate immune response|metal ion binding|complement component C1q binding|molecular_function|cellular_component
Mptx2	454.856	903.315	6.39741	0.00708214	-7.1416	0.0240886	1	Down	82.1884	13.2762	3.937	0.358884	0.529103	0.15701	GeneID:100504232,Genbank:NM_001205011.2,MGI:MGI:3779286	mucosal pentraxin 2		GO:0005615,GO:0006958,GO:0008150,GO:0030169,GO:0044793,GO:0045087,GO:0001849,GO:0003674,GO:0005575	extracellular space|complement activation, classical pathway|biological_process|low-density lipoprotein particle binding|negative regulation by host of viral process|innate immune response|complement component C1q binding|molecular_function|cellular_component
Myom3	64.5527	88.8942	40.2111	0.452348	-1.14449	0.0072767	1	Down	0.305619	0.493186	0.393968	0.228774	0.130059	0.194439	GeneID:242702,Genbank:XM_017320223.1,MGI:MGI:2685280	myomesin family, member 3		GO:0042803,GO:0005737,GO:0008150,GO:0031430	protein homodimerization activity|cytoplasm|biological_process|M band
Naip6	1237.81	1666.24	809.382	0.485755	-1.0417	0.00168774	0.730258	Down	7.95147	8.14404	12.6436	3.674	5.80762	4.84943	GeneID:17952,Genbank:NM_010871.2,MGI:MGI:1298222	NLR family, apoptosis inhibitory protein 6		GO:0090263,GO:0043025,GO:0004842,GO:0090307,GO:0043027,GO:0005515,GO:1990001,GO:0043066,GO:0005524,GO:0005634,GO:0005737,GO:0006915,GO:0043204,GO:0006954,GO:0045087,GO:0009966,GO:0046872,GO:0016045,GO:0070269,GO:0016567,GO:0000166,GO:0071391,GO:0042742,GO:0000910,GO:0072557,GO:0043005,GO:0002376	positive regulation of canonical Wnt signaling pathway|neuronal cell body|ubiquitin-protein transferase activity|mitotic spindle assembly|cysteine-type endopeptidase inhibitor activity involved in apoptotic process|protein binding|inhibition of cysteine-type endopeptidase activity involved in apoptotic process|negative regulation of apoptotic process|ATP binding|nucleus|cytoplasm|apoptotic proces…	mmu04621,mmu05134	NOD-like receptor signaling pathway|Legionellosis
Nell2	102.875	138.942	66.8069	0.480825	-1.05642	0.00418675	1	Down	1.40409	1.48979	1.08675	0.640535	0.600578	0.642269	GeneID:54003,Genbank:NM_001289653.1,MGI:MGI:1858510	NEL-like 2		GO:0005615,GO:0005737,GO:0008201,GO:0016020,GO:0030425,GO:0040008,GO:0042802,GO:0043204,GO:0046543,GO:0046887,GO:0070050,GO:0005080,GO:0070207,GO:0005509,GO:0005576	extracellular space|cytoplasm|heparin binding|membrane|dendrite|regulation of growth|identical protein binding|perikaryon|development of secondary female sexual characteristics|positive regulation of hormone secretion|neuron cellular homeostasis|protein kinase C binding|protein homotrimerization|calcium ion binding|extracellular region
Neurod1	58.1188	79.3061	36.9315	0.465683	-1.10258	0.0213206	1	Down	1.35068	1.12558	2.36225	0.645198	0.851878	0.837395	GeneID:18012,Genbank:NM_010894.2,MGI:MGI:1339708	neurogenic differentiation 1	bHLH	GO:0003700,GO:0003713,GO:0005515,GO:0005622,GO:0005634,GO:0021549,GO:0005737,GO:0023019,GO:0030073,GO:0006351,GO:0030154,GO:0030902,GO:0031018,GO:0035881,GO:0045944,GO:0035883,GO:0042593,GO:0043010,GO:0046426,GO:0046982,GO:0046983,GO:0000978,GO:0048562,GO:0001077,GO:0048666,GO:0001102,GO:0048839,GO:0001105,GO:0003326,GO:0003329,GO:0003677,GO:0003682,GO:0003690,GO:0006355,GO:0006913,GO:0007263,GO:…	DNA binding transcription factor activity|transcription coactivator activity|protein binding|intracellular|nucleus|cerebellum development|cytoplasm|signal transduction involved in regulation of gene expression|insulin secretion|transcription, DNA-templated|cell differentiation|hindbrain development|endocrine pancreas development|amacrine cell differentiation|positive regulation of transcription b…	mmu04950	Maturity onset diabetes of the young
Nos2	195.726	280.635	110.818	0.394882	-1.34051	0.0389154	1	Down	3.88	1.9553	1.905	0.314787	0.714208	1.81736	GeneID:18126,Genbank:NM_010927.4,MGI:MGI:97361	nitric oxide synthase 2, inducible		GO:0005515,GO:0005516,GO:0005615,GO:0005622,GO:0005634,GO:0005737,GO:0006954,GO:0005777,GO:0007263,GO:0005829,GO:0007623,GO:0008013,GO:0008603,GO:0009725,GO:0031284,GO:0010181,GO:0032310,GO:0032496,GO:0010629,GO:0034617,GO:0034618,GO:0035690,GO:0001542,GO:0050660,GO:0042127,GO:0001666,GO:0050661,GO:0042177,GO:0003779,GO:0050796,GO:0042742,GO:0003958,GO:0050998,GO:0004517,GO:0051712,GO:0051879,GO:…	protein binding|calmodulin binding|extracellular space|intracellular|nucleus|cytoplasm|inflammatory response|peroxisome|nitric oxide mediated signal transduction|cytosol|circadian rhythm|beta-catenin binding|cAMP-dependent protein kinase regulator activity|response to hormone|positive regulation of guanylate cyclase activity|FMN binding|prostaglandin secretion|response to lipopolysaccharide|negat…	mmu00220,mmu00330,mmu04371,mmu04066,mmu04020,mmu04146,mmu04926,mmu05200,mmu05222,mmu05132,mmu05133,mmu05152,mmu05146,mmu05145,mmu05140,mmu05142	Arginine biosynthesis|Arginine and proline metabolism|Apelin signaling pathway|HIF-1 signaling pathway|Calcium signaling pathway|Peroxisome|Relaxin signaling pathway|Pathways in cancer|Small cell lung cancer|Salmonella infection|Pertussis|Tuberculosis|Amoebiasis|Toxoplasmosis|Leishmaniasis|Chagas disease (American trypanosomiasis)
Nr1i3	24.334	11.043	37.625	3.40713	1.76856	0.00682754	1	Up	0.0760402	0.0711633	0.113944	0.585644	0.433329	0.637259	GeneID:12355,Genbank:XM_006496632.2,MGI:MGI:1346307	nuclear receptor subfamily 1, group I, member 3	THR-like	GO:0003700,GO:0003707,GO:0004879,GO:0004887,GO:0005515,GO:0005634,GO:0018130,GO:0019438,GO:0005654,GO:0030154,GO:0005737,GO:0030374,GO:0033993,GO:0042632,GO:0043401,GO:0043565,GO:0045892,GO:0045944,GO:0000122,GO:0000976,GO:0000977,GO:0001076,GO:0001133,GO:0001228,GO:0003677,GO:0005829,GO:0005856,GO:0006351,GO:0006355,GO:0006629,GO:0007275,GO:0008134,GO:0046872,GO:0008270,GO:0055088,GO:0008289,GO:…	DNA binding transcription factor activity|steroid hormone receptor activity|nuclear receptor activity|thyroid hormone receptor activity|protein binding|nucleus|heterocycle biosynthetic process|aromatic compound biosynthetic process|nucleoplasm|cell differentiation|cytoplasm|ligand-dependent nuclear receptor transcription coactivator activity|response to lipid|cholesterol homeostasis|steroid hormo…
Nr4a1	745.61	1135.69	355.528	0.31305	-1.67554	0.017595	1	Down	17.6395	8.96019	7.16514	3.86618	2.88489	2.63133	GeneID:15370,Genbank:XM_006520458.1,MGI:MGI:1352454	nuclear receptor subfamily 4, group A, member 1	NGFIB-like	GO:0003707,GO:0004879,GO:0005515,GO:0005634,GO:0005667,GO:0035914,GO:0035924,GO:0005737,GO:0042803,GO:0005829,GO:0043065,GO:0043154,GO:0043401,GO:0043565,GO:0071376,GO:0044344,GO:0045444,GO:0000977,GO:0000978,GO:0001077,GO:0001938,GO:0002042,GO:0003677,GO:0003700,GO:0006351,GO:0006355,GO:0006915,GO:0008134,GO:0008270,GO:0010035,GO:0031965,GO:0045786,GO:0035259,GO:0045893,GO:0045944,GO:0035767,GO:…	steroid hormone receptor activity|nuclear receptor activity|protein binding|nucleus|transcription factor complex|skeletal muscle cell differentiation|cellular response to vascular endothelial growth factor stimulus|cytoplasm|protein homodimerization activity|cytosol|positive regulation of apoptotic process|negative regulation of cysteine-type endopeptidase activity involved in apoptotic process|s…	mmu04010,mmu04151,mmu04925,mmu04927,mmu04934	MAPK signaling pathway|PI3K-Akt signaling pathway|Aldosterone synthesis and secretion|Cortisol synthesis and secretion|Cushing's syndrome
Nr4a3	127.806	183.336	72.2761	0.394228	-1.3429	0.000381292	0.368643	Down	1.25041	1.55569	1.65087	0.368406	0.997605	0.341945	GeneID:18124,Genbank:XM_006537656.3,MGI:MGI:1352457	nuclear receptor subfamily 4, group A, member 3	NGFIB-like	GO:0001707,GO:0003677,GO:0003700,GO:0003707,GO:0004879,GO:0005634,GO:0032765,GO:0005667,GO:0035035,GO:0035259,GO:0006351,GO:0035726,GO:0038097,GO:0042472,GO:0045944,GO:0042542,GO:0042803,GO:0043066,GO:0046321,GO:0046872,GO:0048660,GO:0048661,GO:0000122,GO:2000108,GO:0048752,GO:0000977,GO:2000253,GO:0050679,GO:0000978,GO:0050885,GO:0001046,GO:0001077,GO:0001223,GO:0006355,GO:0007369,GO:0007411,GO:…	mesoderm formation|DNA binding|DNA binding transcription factor activity|steroid hormone receptor activity|nuclear receptor activity|nucleus|positive regulation of mast cell cytokine production|transcription factor complex|histone acetyltransferase binding|glucocorticoid receptor binding|transcription, DNA-templated|common myeloid progenitor cell proliferation|positive regulation of mast cell act…	mmu05202	Transcriptional misregulation in cancers
Pcdhb6	11.5489	20.8508	2.24696	0.107764	-3.21406	0.0018609	0.764639	Down	0.555881	0.125169	0.358924	0.075862	0.0188786	0	GeneID:93877,Genbank:NM_053131.1,MGI:MGI:2136740	protocadherin beta 6		GO:0005887,GO:0007155,GO:0007156,GO:0007267,GO:0007268,GO:0007416,GO:0009988,GO:0016020,GO:0016021,GO:0042802,GO:0005509,GO:0046872,GO:0005886	integral component of plasma membrane|cell adhesion|homophilic cell adhesion via plasma membrane adhesion molecules|cell-cell signaling|chemical synaptic transmission|synapse assembly|cell-cell recognition|membrane|integral component of membrane|identical protein binding|calcium ion binding|metal ion binding|plasma membrane
Pcdhga11	10.0946	17.2963	2.89288	0.167254	-2.57988	0.0137704	1	Down	0.472809	0.602975	0.292097	0.0823006	0.0537369	0.0473606	GeneID:93723,Genbank:NM_033594.2,MGI:MGI:1935228	protocadherin gamma subfamily A, 11		GO:0007267,GO:0007399,GO:0016020,GO:0003674,GO:0005887,GO:0007155	cell-cell signaling|nervous system development|membrane|molecular_function|integral component of plasma membrane|cell adhesion
Pcdhgb5	24.2755	39.235	9.31609	0.237443	-2.07434	0.00190797	0.764639	Down	0.800953	0.851149	1.38314	0.321961	0.158241	0.294521	GeneID:93702,Genbank:NM_033577.1,MGI:MGI:1935196	protocadherin gamma subfamily B, 5		GO:0007267,GO:0007399,GO:0016020,GO:0003674,GO:0005887,GO:0007155	cell-cell signaling|nervous system development|membrane|molecular_function|integral component of plasma membrane|cell adhesion
Pde4b	570.402	792.396	348.407	0.439688	-1.18545	0.00141428	0.719041	Down	5.1178	5.30327	2.79237	1.44397	2.0881	2.20485	GeneID:18578,Genbank:XM_006502855.3,MGI:MGI:99557	phosphodiesterase 4B, cAMP specific		GO:0086004,GO:0043197,GO:0014069,GO:0004115,GO:1901841,GO:0044325,GO:0016020,GO:1901898,GO:0048471,GO:0030018,GO:0005515,GO:0050852,GO:0005634,GO:0005737,GO:0005813,GO:0005829,GO:0030552,GO:0050900,GO:0030593,GO:0005891,GO:0060076,GO:0032729,GO:0006198,GO:0071222,GO:0032743,GO:0000930,GO:0071872,GO:0035690,GO:0006939,GO:0001780,GO:0071944,GO:0043015,GO:0008021	regulation of cardiac muscle cell contraction|dendritic spine|postsynaptic density|3',5'-cyclic-AMP phosphodiesterase activity|regulation of high voltage-gated calcium channel activity|ion channel binding|membrane|negative regulation of relaxation of cardiac muscle|perinuclear region of cytoplasm|Z disc|protein binding|T cell receptor signaling pathway|nucleus|cytoplasm|centrosome|cytosol|cAMP bi…	mmu00230,mmu04024,mmu05032	Purine metabolism|cAMP signaling pathway|Morphine addiction
Phox2a	45.3642	61.484	29.2444	0.475642	-1.07205	0.0285399	1	Down	2.84639	4.12597	2.23136	1.24728	1.23551	1.64831	GeneID:11859,Genbank:NM_008887.2,MGI:MGI:106633	paired-like homeobox 2a	Homeobox	GO:0045944,GO:0003357,GO:0048485,GO:0003677,GO:0048486,GO:0005634,GO:0006351,GO:0006355,GO:0007275,GO:0021523,GO:0021623,GO:0021642,GO:0021703,GO:0030901,GO:0000790,GO:0043565,GO:0000977,GO:0043576,GO:0001077	positive regulation of transcription by RNA polymerase II|noradrenergic neuron differentiation|sympathetic nervous system development|DNA binding|parasympathetic nervous system development|nucleus|transcription, DNA-templated|regulation of transcription, DNA-templated|multicellular organism development|somatic motor neuron differentiation|oculomotor nerve formation|trochlear nerve formation|locus…
Pole	252.3	166.792	337.809	2.02533	1.01816	0.00920706	1	Up	0.945066	0.631385	0.964438	1.82581	2.17114	1.06106	GeneID:18973,Genbank:NM_011132.2,MGI:MGI:1196391	polymerase (DNA directed), epsilon		GO:0016740,GO:0006287,GO:0000731,GO:0016779,GO:0003676,GO:0045004,GO:0006297,GO:0003677,GO:0046872,GO:0003682,GO:0003887,GO:0005634,GO:0051536,GO:0006974,GO:0005654,GO:0051539,GO:0008270,GO:0005886,GO:0071897,GO:0008310,GO:0006260,GO:0000082,GO:0008622,GO:0006272,GO:0000166,GO:0006281,GO:0000278	transferase activity|base-excision repair, gap-filling|DNA synthesis involved in DNA repair|nucleotidyltransferase activity|nucleic acid binding|DNA replication proofreading|nucleotide-excision repair, DNA gap filling|DNA binding|metal ion binding|chromatin binding|DNA-directed DNA polymerase activity|nucleus|iron-sulfur cluster binding|cellular response to DNA damage stimulus|nucleoplasm|4 iron,…	mmu00230,mmu00240,mmu03030,mmu03410,mmu03420,mmu05166	Purine metabolism|Pyrimidine metabolism|DNA replication|Base excision repair|Nucleotide excision repair|HTLV-I infection
Reg3b	4127.62	6295.65	1959.59	0.31126	-1.68381	0.0340122	1	Down	171.876	568.822	601.997	0.281404	199.025	207.826	GeneID:18489,Genbank:NM_011036.1,MGI:MGI:97478	regenerating islet-derived 3 beta		GO:0070492,GO:0043434,GO:0005615,GO:1903208,GO:0043524,GO:0005737,GO:0044278,GO:0006952,GO:0006953,GO:0006954,GO:0008284,GO:0045177,GO:0019838,GO:0050829,GO:0030246,GO:0050830,GO:0032991,GO:0051260,GO:0042588,GO:0001934,GO:0060548,GO:0042802,GO:0005576,GO:0061844,GO:0042834	oligosaccharide binding|response to peptide hormone|extracellular space|negative regulation of hydrogen peroxide-induced neuron death|negative regulation of neuron apoptotic process|cytoplasm|cell wall disruption in other organism|defense response|acute-phase response|inflammatory response|positive regulation of cell proliferation|apical part of cell|growth factor binding|defense response to Gram…
Rgl3	149.87	201.464	98.2768	0.487813	-1.0356	0.00193961	0.764639	Down	2.72693	1.92307	2.46065	1.14887	1.01026	1.31329	GeneID:71746,Genbank:XM_006510613.2,MGI:MGI:1918996	ral guanine nucleotide dissociation stimulator-like 3		GO:0007264,GO:0008321,GO:0017016,GO:0031267,GO:0043547,GO:0005085,GO:0005515,GO:0007165	small GTPase mediated signal transduction|Ral guanyl-nucleotide exchange factor activity|Ras GTPase binding|small GTPase binding|positive regulation of GTPase activity|guanyl-nucleotide exchange factor activity|protein binding|signal transduction
Rmi2	70.3353	45.1218	95.5488	2.11758	1.08241	0.0091891	1	Up	0.704141	0.677556	0.632518	1.41633	1.84404	1.07208	GeneID:223970,Genbank:NM_001162932.1,MGI:MGI:2685383	RecQ mediated genome instability 2		GO:0005829,GO:0006260,GO:0016607,GO:0033045,GO:0003674,GO:0003677,GO:0005634	cytosol|DNA replication|nuclear speck|regulation of sister chromatid segregation|molecular_function|DNA binding|nucleus	mmu03460	Fanconi anemia pathway
Rnd1	32.0921	46.8311	17.3531	0.370546	-1.43228	0.0129327	1	Down	1.36716	0.958966	0.643336	0.356307	0.350007	0.418728	GeneID:223881,Genbank:NM_172612.3,MGI:MGI:2444878	Rho family GTPase 1		GO:0043231,GO:0016322,GO:0007015,GO:0003924,GO:0051017,GO:0016477,GO:0004871,GO:0019901,GO:0007162,GO:0005102,GO:0030334,GO:0005525,GO:0005622,GO:0005737,GO:0007163,GO:0030950,GO:0007264,GO:0005856,GO:0031410,GO:0007266,GO:0005886,GO:0032153,GO:0008360,GO:0000166,GO:0032956,GO:0015629,GO:0005912,GO:0000910,GO:0016020,GO:0005938	intracellular membrane-bounded organelle|neuron remodeling|actin filament organization|GTPase activity|actin filament bundle assembly|cell migration|signal transducer activity|protein kinase binding|negative regulation of cell adhesion|signaling receptor binding|regulation of cell migration|GTP binding|intracellular|cytoplasm|establishment or maintenance of cell polarity|establishment or maintena…	mmu04360	Axon guidance
Rnf152	408.868	173.236	644.5	3.72037	1.89545	0.00124738	0.719041	Up	1.0758	1.54103	0.405001	2.76358	3.37728	5.6637	GeneID:320311,Genbank:NM_001160368.1,MGI:MGI:2443787	ring finger protein 152		GO:0034198,GO:0005765,GO:0046872,GO:0061630,GO:0006915,GO:0010508,GO:0016020,GO:0016021,GO:0070534,GO:0016740,GO:0070936,GO:0031267,GO:0031301,GO:0000209,GO:1904262,GO:0004842,GO:0005764	cellular response to amino acid starvation|lysosomal membrane|metal ion binding|ubiquitin protein ligase activity|apoptotic process|positive regulation of autophagy|membrane|integral component of membrane|protein K63-linked ubiquitination|transferase activity|protein K48-linked ubiquitination|small GTPase binding|integral component of organelle membrane|protein polyubiquitination|negative regulat…	mmu04150	mTOR signaling pathway
Rps2	3804.11	639.678	6968.54	10.8938	3.44544	0.0141639	1	Up	46.0201	43.8691	24.0363	567.871	697.522	35.9697	GeneID:16898,Genbank:NM_008503.5,MGI:MGI:105110	ribosomal protein S2		GO:0051443,GO:0003729,GO:0071353,GO:0003735,GO:0005654,GO:0005840,GO:0006412,GO:0015935,GO:0017134,GO:0019899,GO:0022627,GO:0000028,GO:0044877,GO:0001731,GO:0045296,GO:0003723	positive regulation of ubiquitin-protein transferase activity|mRNA binding|cellular response to interleukin-4|structural constituent of ribosome|nucleoplasm|ribosome|translation|small ribosomal subunit|fibroblast growth factor binding|enzyme binding|cytosolic small ribosomal subunit|ribosomal small subunit assembly|protein-containing complex binding|formation of translation preinitiation complex|…	mmu03010	Ribosome
Rtn4rl2	18.2555	28.4654	8.04562	0.282645	-1.82294	0.0154188	1	Down	0.589372	0.654678	0.234266	0.135156	0.0798891	0.177759	GeneID:269295,Genbank:XM_006499594.3,MGI:MGI:2669796	reticulon 4 receptor-like 2		GO:0042995,GO:0006469,GO:0043005,GO:0007166,GO:0043204,GO:0009897,GO:0009986,GO:0010977,GO:0016020,GO:0045121,GO:0019221,GO:0046426,GO:0022038,GO:0046658,GO:0030424,GO:0031103,GO:0004860,GO:0031225,GO:0005737,GO:0038023,GO:0005886	cell projection|negative regulation of protein kinase activity|neuron projection|cell surface receptor signaling pathway|perikaryon|external side of plasma membrane|cell surface|negative regulation of neuron projection development|membrane|membrane raft|cytokine-mediated signaling pathway|negative regulation of JAK-STAT cascade|corpus callosum development|anchored component of plasma membrane|axo…
Saa3	132.902	248.568	17.2367	0.069344	-3.85008	0.0187598	1	Down	42.8747	11.4206	6.84814	0.116556	2.15804	0.747791	GeneID:20210,Genbank:NM_011315.3,MGI:MGI:98223	serum amyloid A 3		GO:0006953,GO:0007252,GO:0034364,GO:0035634,GO:0035662,GO:0042056,GO:0060326,GO:0071347,GO:0005576,GO:0005615	acute-phase response|I-kappaB phosphorylation|high-density lipoprotein particle|response to stilbenoid|Toll-like receptor 4 binding|chemoattractant activity|cell chemotaxis|cellular response to interleukin-1|extracellular region|extracellular space
Sele	5.57216	10.5091	0.635208	0.0604435	-4.04827	0.0136375	1	Down	0.206756	0.0788289	0.0665581	0	0.0108645	0	GeneID:20339,Genbank:XM_017319404.1,MGI:MGI:98278	selectin, endothelial cell		GO:0070492,GO:0030029,GO:0005509,GO:0070555,GO:0030246,GO:0005615,GO:0030863,GO:0005886,GO:0005887,GO:0005901,GO:0005905,GO:0006954,GO:0033691,GO:0007155,GO:0043274,GO:0007157,GO:0045121,GO:0007159,GO:0046872,GO:0007202,GO:0002092,GO:0048471,GO:0016020,GO:0002687,GO:0050901,GO:0016021,GO:0004888	oligosaccharide binding|actin filament-based process|calcium ion binding|response to interleukin-1|carbohydrate binding|extracellular space|cortical cytoskeleton|plasma membrane|integral component of plasma membrane|caveola|clathrin-coated pit|inflammatory response|sialic acid binding|cell adhesion|phospholipase binding|heterophilic cell-cell adhesion via plasma membrane cell adhesion molecules|m…	mmu04668,mmu04514,mmu05418,mmu04933,mmu05144,mmu05143	TNF signaling pathway|Cell adhesion molecules (CAMs)|Fluid shear stress and atherosclerosis|AGE-RAGE signaling pathway in diabetic complications|Malaria|African trypanosomiasis
Serpine1	142.624	228.013	57.2359	0.251021	-1.99412	0.0035991	1	Down	3.39439	4.69552	1.54315	0.950716	0.567262	0.752304	GeneID:18787,Genbank:NM_008871.2,MGI:MGI:97608	serine (or cysteine) peptidase inhibitor, clade E, member 1		GO:0005615,GO:0005737,GO:0008585,GO:0010466,GO:0010469,GO:0010628,GO:0035491,GO:0010629,GO:0035690,GO:0010757,GO:0042060,GO:0042127,GO:0042583,GO:0045765,GO:0045766,GO:0071347,GO:0071560,GO:0048146,GO:0090026,GO:0048260,GO:0090280,GO:0090399,GO:0097187,GO:1901331,GO:0001890,GO:1902042,GO:0002020,GO:2000098,GO:0004867,GO:2000352,GO:0005102,GO:0005515,GO:0005576,GO:0010951,GO:0014912,GO:0030194,GO:…	extracellular space|cytoplasm|female gonad development|negative regulation of peptidase activity|regulation of signaling receptor activity|positive regulation of gene expression|positive regulation of leukotriene production involved in inflammatory response|negative regulation of gene expression|cellular response to drug|negative regulation of plasminogen activation|wound healing|regulation of ce…	mmu04390,mmu04371,mmu04066,mmu04115,mmu04218,mmu04610,mmu04933,mmu05142	Hippo signaling pathway|Apelin signaling pathway|HIF-1 signaling pathway|p53 signaling pathway|Cellular senescence|Complement and coagulation cascades|AGE-RAGE signaling pathway in diabetic complications|Chagas disease (American trypanosomiasis)
Slc10a4	65.2897	89.4373	41.142	0.460009	-1.12026	0.00927163	1	Down	3.25434	3.25292	2.00852	0.902066	1.17729	1.6732	GeneID:231290,Genbank:NM_173403.2,MGI:MGI:3606480	solute carrier family 10 (sodium/bile acid cotransporter family), member 4		GO:0006814,GO:0008508,GO:0015293,GO:0015721,GO:0016020,GO:0016021,GO:0030534,GO:0042493,GO:0005342,GO:0005886,GO:0006811	sodium ion transport|bile acid:sodium symporter activity|symporter activity|bile acid and bile salt transport|membrane|integral component of membrane|adult behavior|response to drug|organic acid transmembrane transporter activity|plasma membrane|ion transport
Slc10a6	26.4688	37.5376	15.4	0.410255	-1.28541	0.0383074	1	Down	1.01723	1.38679	0.520604	0.228607	0.468749	0.428451	GeneID:75750,Genbank:NM_029415.2,MGI:MGI:1923000	solute carrier family 10 (sodium/bile acid cotransporter family), member 6		GO:0006814,GO:0008508,GO:0015293,GO:0015721,GO:0016020,GO:0016021,GO:0043250,GO:0043251,GO:0005342,GO:0005886,GO:0006811	sodium ion transport|bile acid:sodium symporter activity|symporter activity|bile acid and bile salt transport|membrane|integral component of membrane|sodium-dependent organic anion transmembrane transporter activity|sodium-dependent organic anion transport|organic acid transmembrane transporter activity|plasma membrane|ion transport
Slc34a2	1055.3	562.245	1548.35	2.75388	1.46146	0.00138014	0.719041	Up	9.34348	5.40992	4.14428	23.0188	14.7075	13.6072	GeneID:20531,Genbank:XM_006503807.1,MGI:MGI:1342284	solute carrier family 34 (sodium phosphate), member 2		GO:0031402,GO:0015321,GO:0005737,GO:0031526,GO:0016020,GO:0005886,GO:0031528,GO:0016021,GO:0031982,GO:0005903,GO:0006811,GO:0006814,GO:0016324,GO:0006817,GO:0042301,GO:0044341,GO:0019904,GO:0015293,GO:0001701,GO:0030643,GO:0005436	sodium ion binding|sodium-dependent phosphate transmembrane transporter activity|cytoplasm|brush border membrane|membrane|plasma membrane|microvillus membrane|integral component of membrane|vesicle|brush border|ion transport|sodium ion transport|apical plasma membrane|phosphate ion transport|phosphate ion binding|sodium-dependent phosphate transport|protein domain specific binding|symporter activ…	mmu04978	Mineral absorption
Slc5a9	291.015	390.136	191.894	0.491865	-1.02367	0.0313461	1	Down	3.20234	2.0606	4.81787	1.64516	1.83591	1.30322	GeneID:230612,Genbank:XM_006503000.2,MGI:MGI:2140201	solute carrier family 5 (sodium/glucose cotransporter), member 9		GO:0006814,GO:0016020,GO:0016021,GO:0022857,GO:0055085,GO:1904659,GO:0005412,GO:0005887,GO:0006811	sodium ion transport|membrane|integral component of membrane|transmembrane transporter activity|transmembrane transport|glucose transmembrane transport|glucose:sodium symporter activity|integral component of plasma membrane|ion transport
Slc9a3	7269.7	4021.48	10517.9	2.61544	1.38705	8.39407e-09	0.000148911	Up	32.7397	28.889	37.0281	72.8172	92.0283	90.3381	GeneID:105243,Genbank:XM_006517021.3,MGI:MGI:105064	solute carrier family 9 (sodium/hydrogen exchanger), member 3		GO:0031526,GO:0015385,GO:0005886,GO:0015386,GO:0005903,GO:0031982,GO:0016020,GO:0006811,GO:0051453,GO:0006812,GO:0006814,GO:0006885,GO:0016021,GO:0055085,GO:0016324,GO:0006898,GO:0070062,GO:0015297,GO:0071805,GO:0015299,GO:0002028,GO:0098719,GO:0030165	brush border membrane|sodium:proton antiporter activity|plasma membrane|potassium:proton antiporter activity|brush border|vesicle|membrane|ion transport|regulation of intracellular pH|cation transport|sodium ion transport|regulation of pH|integral component of membrane|transmembrane transport|apical plasma membrane|receptor-mediated endocytosis|extracellular exosome|antiporter activity|potassium …	mmu04976,mmu04974,mmu04978,mmu04964	Bile secretion|Protein digestion and absorption|Mineral absorption|Proximal tubule bicarbonate reclamation
Spaca6	210.711	296.673	124.748	0.42049	-1.24985	4.72527e-05	0.119752	Down	0.679928	1.00259	0.83349	0.248856	0.337321	0.479102	GeneID:75202,Genbank:XM_011246692.2,MGI:MGI:1922452	sperm acrosome associated 6		GO:0016020,GO:0016021,GO:0003674,GO:0007342	membrane|integral component of membrane|molecular_function|fusion of sperm to egg plasma membrane involved in single fertilization
Sphk1	43.2369	59.4915	26.9824	0.45355	-1.14067	0.0217236	1	Down	0.436122	0.998133	0.614797	0.285953	0.269719	0.263192	GeneID:20698,Genbank:XM_006532672.3,MGI:MGI:1316649	sphingosine kinase 1		GO:0005634,GO:0005737,GO:0005829,GO:0005886,GO:0006670,GO:0006954,GO:0007420,GO:0019722,GO:0008021,GO:0030307,GO:0008152,GO:0030335,GO:0008284,GO:0030424,GO:0031398,GO:0032651,GO:0038036,GO:0043005,GO:0043066,GO:0045766,GO:0000166,GO:0000287,GO:0001568,GO:0001934,GO:0001956,GO:0003677,GO:0003951,GO:0005516,GO:0005524,GO:0008481,GO:0010800,GO:0010803,GO:0010976,GO:0016020,GO:0016301,GO:0016310,GO:…	nucleus|cytoplasm|cytosol|plasma membrane|sphingosine metabolic process|inflammatory response|brain development|calcium-mediated signaling|synaptic vesicle|positive regulation of cell growth|metabolic process|positive regulation of cell migration|positive regulation of cell proliferation|axon|positive regulation of protein ubiquitination|regulation of interleukin-1 beta production|sphingosine-1-p…	mmu00600,mmu04370,mmu04371,mmu04020,mmu04072,mmu04071,mmu04666,mmu05152	Sphingolipid metabolism|VEGF signaling pathway|Apelin signaling pathway|Calcium signaling pathway|Phospholipase D signaling pathway|Sphingolipid signaling pathway|Fc gamma R-mediated phagocytosis|Tuberculosis
Spink5	8.91448	2.72486	15.1041	5.54306	2.47068	0.0271536	1	Up	0.00819336	0.0453304	0	0.13726	0.0833056	0.0985989	GeneID:72432,Genbank:XM_006526279.3,MGI:MGI:1919682	serine peptidase inhibitor, Kazal type 5		GO:1902572,GO:0005737,GO:0005783,GO:0005789,GO:0005829,GO:0005938,GO:0009913,GO:0030155,GO:0030414,GO:0043231,GO:0045861,GO:0048471,GO:0002787,GO:0097209,GO:0004867,GO:1900004,GO:0005576	negative regulation of serine-type peptidase activity|cytoplasm|endoplasmic reticulum|endoplasmic reticulum membrane|cytosol|cell cortex|epidermal cell differentiation|regulation of cell adhesion|peptidase inhibitor activity|intracellular membrane-bounded organelle|negative regulation of proteolysis|perinuclear region of cytoplasm|negative regulation of antibacterial peptide production|epidermal …
Sprr2a3	8292.1	5307.43	11276.8	2.12472	1.08727	0.000970235	0.63748	Up	433.452	424.43	396.252	544.421	1144.32	859.8	GeneID:100042514,Genbank:NM_001309382.1,MGI:MGI:3845028	small proline-rich protein 2A3		GO:0018149,GO:0030216,GO:0001533,GO:0005198,GO:0005737	peptide cross-linking|keratinocyte differentiation|cornified envelope|structural molecule activity|cytoplasm
Spta1	301.371	1.38962	601.353	432.747	8.75738	0.0431584	1	Up	0.00514597	0	0.00464688	0.290768	7.52756	0.108049	GeneID:20739,Genbank:NM_011465.4,MGI:MGI:98385	spectrin alpha, erythrocytic 1		GO:0030424,GO:0005737,GO:0030863,GO:0005856,GO:0032092,GO:0006779,GO:0007009,GO:0008091,GO:0008360,GO:0032437,GO:0009898,GO:0042102,GO:0014731,GO:0046872,GO:0046982,GO:0016020,GO:0002260,GO:0051693,GO:0030036,GO:0003779,GO:0030097,GO:0005509	axon|cytoplasm|cortical cytoskeleton|cytoskeleton|positive regulation of protein binding|porphyrin-containing compound biosynthetic process|plasma membrane organization|spectrin|regulation of cell shape|cuticular plate|cytoplasmic side of plasma membrane|positive regulation of T cell proliferation|spectrin-associated cytoskeleton|metal ion binding|protein heterodimerization activity|membrane|lymp…	mmu04210	Apoptosis
Srrm4	45.3418	62.1305	28.5531	0.459567	-1.12165	0.0299207	1	Down	0.362735	0.415606	0.170469	0.0929471	0.1796	0.154006	GeneID:68955,Genbank:XM_006530456.3,MGI:MGI:1916205	serine/arginine repetitive matrix 4		GO:0005634,GO:0006397,GO:0007399,GO:0007605,GO:0008380,GO:0030154,GO:0043484,GO:0000381,GO:0003723,GO:0003729	nucleus|mRNA processing|nervous system development|sensory perception of sound|RNA splicing|cell differentiation|regulation of RNA splicing|regulation of alternative mRNA splicing, via spliceosome|RNA binding|mRNA binding
Tacr1	151.242	204.932	97.5526	0.476025	-1.07089	0.00134396	0.719041	Down	1.96052	1.83364	1.36338	0.440467	1.03599	0.965825	GeneID:21336,Genbank:XM_006505863.3,MGI:MGI:98475	tachykinin receptor 1		GO:0005886,GO:0005887,GO:0007165,GO:0007166,GO:0007186,GO:0007204,GO:0014070,GO:0007217,GO:0014910,GO:0016020,GO:0007268,GO:0016021,GO:0016496,GO:0019233,GO:0045777,GO:0030425,GO:0045778,GO:0032224,GO:0045907,GO:0032230,GO:0045987,GO:0046878,GO:0046887,GO:0048265,GO:0002118,GO:0048266,GO:0002687,GO:0048660,GO:0003051,GO:0050671,GO:0004871,GO:0004930,GO:0004995,GO:0005737,GO:0007611,GO:0007616,GO:…	plasma membrane|integral component of plasma membrane|signal transduction|cell surface receptor signaling pathway|G-protein coupled receptor signaling pathway|positive regulation of cytosolic calcium ion concentration|response to organic cyclic compound|tachykinin receptor signaling pathway|regulation of smooth muscle cell migration|membrane|chemical synaptic transmission|integral component of me…	mmu04020,mmu04080,mmu05162	Calcium signaling pathway|Neuroactive ligand-receptor interaction|Measles
Tff2	8.24867	1.08462	15.4127	14.2102	3.82886	0.0289907	1	Up	0.454734	0	0	0	2.41126	3.41069	GeneID:21785,Genbank:NM_009363.3,MGI:MGI:1306805	trefoil factor 2 (spasmolytic protein 1)		GO:0008284,GO:0019722,GO:0030334,GO:0031723,GO:0042060,GO:0043031,GO:0050728,GO:0060455,GO:0070098,GO:0005576,GO:0005615,GO:0070374	positive regulation of cell proliferation|calcium-mediated signaling|regulation of cell migration|CXCR4 chemokine receptor binding|wound healing|negative regulation of macrophage activation|negative regulation of inflammatory response|negative regulation of gastric acid secretion|chemokine-mediated signaling pathway|extracellular region|extracellular space|positive regulation of ERK1 and ERK2 cas…
Thbs1	3983.84	6047.05	1920.63	0.317614	-1.65465	0.000180012	0.29031	Down	57.5035	45.1947	27.6505	9.88656	15.8269	14.0968	GeneID:21825,Genbank:NM_011580.4,MGI:MGI:98737	thrombospondin 1		GO:0003151,GO:0003197,GO:0003417,GO:0005178,GO:0005509,GO:0005515,GO:0009612,GO:0005576,GO:0009749,GO:0005577,GO:0009897,GO:0005615,GO:0009986,GO:0010595,GO:0010596,GO:0010748,GO:0030141,GO:0010751,GO:0030169,GO:0010754,GO:0030194,GO:0010757,GO:0030198,GO:0030335,GO:0030511,GO:0000187,GO:0043236,GO:0030823,GO:0001786,GO:0043536,GO:0031012,GO:0001937,GO:0043537,GO:0043652,GO:0001953,GO:0045727,GO:…	outflow tract morphogenesis|endocardial cushion development|growth plate cartilage development|integrin binding|calcium ion binding|protein binding|response to mechanical stimulus|extracellular region|response to glucose|fibrinogen complex|external side of plasma membrane|extracellular space|cell surface|positive regulation of endothelial cell migration|negative regulation of endothelial cell mig…	mmu04015,mmu04350,mmu04151,mmu04512,mmu04145,mmu04115,mmu04510,mmu05206,mmu05205,mmu05219,mmu05165,mmu05144	Rap1 signaling pathway|TGF-beta signaling pathway|PI3K-Akt signaling pathway|ECM-receptor interaction|Phagosome|p53 signaling pathway|Focal adhesion|MicroRNAs in cancer|Proteoglycans in cancer|Bladder cancer|Human papillomavirus infection|Malaria
Timp1	71.3354	107.055	35.6159	0.332688	-1.58776	0.00565455	1	Down	8.80998	7.15826	3.06749	1.30935	2.0985	1.52537	GeneID:21857,Genbank:NM_001044384.1,MGI:MGI:98752	tissue inhibitor of metalloproteinase 1		GO:0043066,GO:0008284,GO:0004857,GO:0043086,GO:0009725,GO:0005125,GO:0010033,GO:0005576,GO:0046872,GO:0005578,GO:0005604,GO:0005615,GO:0010466,GO:0051045,GO:0010951,GO:0008083,GO:1901164,GO:0030414,GO:0008191,GO:0001775,GO:1905049,GO:0031012,GO:0002020,GO:2001044,GO:0034097,GO:0008270	negative regulation of apoptotic process|positive regulation of cell proliferation|enzyme inhibitor activity|negative regulation of catalytic activity|response to hormone|cytokine activity|response to organic substance|extracellular region|metal ion binding|proteinaceous extracellular matrix|basement membrane|extracellular space|negative regulation of peptidase activity|negative regulation of mem…	mmu04066	HIF-1 signaling pathway
Tm6sf2	257.971	141.088	374.855	2.6569	1.40974	0.000302125	0.364029	Up	6.78219	2.81932	8.46802	10.6071	16.6725	19.3675	GeneID:107770,Genbank:NM_001293795.1,MGI:MGI:1933210	transmembrane 6 superfamily member 2		GO:0016021,GO:0019216,GO:0033116,GO:0005783,GO:0005789,GO:0016020	integral component of membrane|regulation of lipid metabolic process|endoplasmic reticulum-Golgi intermediate compartment membrane|endoplasmic reticulum|endoplasmic reticulum membrane|membrane
Tnfrsf12a	280.871	390.257	171.485	0.439415	-1.18634	0.035226	1	Down	21.8023	33.9007	11.407	7.54729	9.90475	11.0101	GeneID:27279,Genbank:NM_001161746.1,MGI:MGI:1351484	tumor necrosis factor receptor superfamily, member 12a		GO:0097191,GO:0005886,GO:2001238,GO:0006915,GO:0006931,GO:0007155,GO:0007275,GO:0009986,GO:0016020,GO:0016021,GO:0030154,GO:0043065,GO:0045765,GO:0001525,GO:0045773,GO:0001726,GO:0061041,GO:0005515	extrinsic apoptotic signaling pathway|plasma membrane|positive regulation of extrinsic apoptotic signaling pathway|apoptotic process|substrate-dependent cell migration, cell attachment to substrate|cell adhesion|multicellular organism development|cell surface|membrane|integral component of membrane|cell differentiation|positive regulation of apoptotic process|regulation of angiogenesis|angiogenes…	mmu04060	Cytokine-cytokine receptor interaction
Trat1	10.1691	3.36313	16.9752	5.04742	2.33555	0.0247614	1	Up	0	0.0594875	0.031253	0.108056	0.243928	0.142239	GeneID:77647,Genbank:XM_006522730.3,MGI:MGI:1924897	T cell receptor associated transmembrane adaptor 1		GO:0003674,GO:0005886,GO:0016020,GO:0016021,GO:0042101,GO:0050850,GO:0050862,GO:0051051,GO:0001920,GO:0002250,GO:0002376	molecular_function|plasma membrane|membrane|integral component of membrane|T cell receptor complex|positive regulation of calcium-mediated signaling|positive regulation of T cell receptor signaling pathway|negative regulation of transport|negative regulation of receptor recycling|adaptive immune response|immune system process
Trim15	261.15	369.974	152.326	0.411722	-1.28026	0.00444211	1	Down	10.0975	5.05331	7.39885	1.55326	2.96327	4.10999	GeneID:69097,Genbank:NM_001177872.1,MGI:MGI:1916347	tripartite motif-containing 15		GO:0045087,GO:0051091,GO:0051092,GO:1900246,GO:1901253,GO:1902187,GO:0003674,GO:0005575,GO:0032481	innate immune response|positive regulation of DNA binding transcription factor activity|positive regulation of NF-kappaB transcription factor activity|positive regulation of RIG-I signaling pathway|negative regulation of intracellular transport of viral material|negative regulation of viral release from host cell|molecular_function|cellular_component|positive regulation of type I interferon produ…
Trim30d	140.598	93.4594	187.737	2.00875	1.0063	0.0422322	1	Up	0.286534	1.07925	1.57745	1.55242	1.8432	2.5158	GeneID:209387,Genbank:NM_001167828.1,MGI:MGI:3035181	tripartite motif-containing 30D		GO:0003674,GO:0005575,GO:0008150	molecular_function|cellular_component|biological_process
Ttyh1	245.404	336.458	154.349	0.458748	-1.12423	0.0178716	1	Down	4.87094	3.55073	7.04098	0.919619	3.07028	2.91509	GeneID:57776,Genbank:NM_021324.6,MGI:MGI:1889007	tweety family member 1		GO:0032433,GO:0005509,GO:0034707,GO:0005886,GO:0046847,GO:0006811,GO:0006821,GO:0007155,GO:0016020,GO:0072320,GO:0016021,GO:0030424,GO:0098609,GO:0030868,GO:0000278,GO:0031527,GO:0005229,GO:0031589,GO:0005254	filopodium tip|calcium ion binding|chloride channel complex|plasma membrane|filopodium assembly|ion transport|chloride transport|cell adhesion|membrane|volume-sensitive chloride channel activity|integral component of membrane|axon|cell-cell adhesion|smooth endoplasmic reticulum membrane|mitotic cell cycle|filopodium membrane|intracellular calcium activated chloride channel activity|cell-substrate…
Uhrf1	608.368	362.149	854.587	2.35977	1.23865	0.000221842	0.327956	Up	4.19642	4.1679	5.19486	11.4345	11.5715	7.41043	GeneID:18140,Genbank:NM_010931.3,MGI:MGI:1338889	ubiquitin-like, containing PHD and RING finger domains, 1		GO:0004842,GO:0005515,GO:0005634,GO:0005657,GO:0010216,GO:0005720,GO:0005886,GO:0010390,GO:0016363,GO:0016567,GO:0051865,GO:0016574,GO:0061630,GO:0016740,GO:0031410,GO:0090308,GO:0000122,GO:0000790,GO:0000791,GO:0000792,GO:0000987,GO:0003677,GO:0006281,GO:0006325,GO:0006351,GO:0006355,GO:0006511,GO:0006974,GO:0007049,GO:0031493,GO:0008270,GO:0032270,GO:0008283,GO:0035064,GO:0008327,GO:0042393,GO:…	ubiquitin-protein transferase activity|protein binding|nucleus|replication fork|maintenance of DNA methylation|nuclear heterochromatin|plasma membrane|histone monoubiquitination|nuclear matrix|protein ubiquitination|protein autoubiquitination|histone ubiquitination|ubiquitin protein ligase activity|transferase activity|cytoplasmic vesicle|regulation of methylation-dependent chromatin silencing|ne…
Zdbf2	38.1215	53.1088	23.1342	0.4356	-1.19892	0.0236836	1	Down	0.201597	0.227065	0.126612	0.0171933	0.0999567	0.136014	GeneID:73884,Genbank:NM_001285936.1,MGI:MGI:1921134	zinc finger, DBF-type containing 2		GO:0003674,GO:0005575,GO:0008150	molecular_function|cellular_component|biological_process

## Sheet: CON-vs-ID
gene_id	BaseMean	BaseMean_control_ID	BaseMean_case_Control	FoldChange	log2FoldChange	pValue	qValue	Regulation	Expression_D1	Expression_D2	Expression_D3	Expression_A1	Expression_A2	Expression_A3	Dbxref	product	TF_Family	GO_id	GO_term	pathway	pathway_description
1700024P16Rik	66.545	35.5707	97.5194	2.74157	1.455	0.0232594	1	Up	0.338131	0.0337907	0.179531	0.27979	0.69172	0.593184	GeneID:242594,Genbank:XM_017320219.1,MGI:MGI:2685466	RIKEN cDNA 1700024P16 gene		GO:0016020,GO:0033627,GO:0045121,GO:0050852,GO:0001772,GO:0003674,GO:0007165	membrane|cell adhesion mediated by integrin|membrane raft|T cell receptor signaling pathway|immunological synapse|molecular_function|signal transduction
4930432K21Rik	20.5016	31.3313	9.672	0.308701	-1.69572	0.0200727	1	Down	0.194198	0.524624	0.488434	0.169606	0.133957	0.113536	GeneID:74666,Genbank:XM_006531445.3,MGI:MGI:1921916	RIKEN cDNA 4930432K21 gene		GO:0003674,GO:0005575,GO:0008150	molecular_function|cellular_component|biological_process
A630001G21Rik	61.3228	112.229	10.4162	0.0928117	-3.42955	0.0282629	1	Down	2.21418	0.927325	0.132935	0.245956	0.0194762	0.139296	GeneID:319997,Genbank:NM_177055.3,MGI:MGI:2443131	RIKEN cDNA A630001G21 gene		GO:0003674,GO:0005575,GO:0008150	molecular_function|cellular_component|biological_process
AB124611	79.743	119.575	39.9108	0.333772	-1.58307	0.0144925	1	Down	2.98105	1.18322	3.54832	0.840196	0.417948	1.49004	GeneID:382062,Genbank:XM_011242566.2,MGI:MGI:3043001	cDNA sequence AB124611		GO:0016020,GO:0016021,GO:0003674,GO:0005575,GO:0008150	membrane|integral component of membrane|molecular_function|cellular_component|biological_process
Abcg3	98.6608	132.11	65.2113	0.493613	-1.01855	0.00817404	1	Down	1.49439	0.686806	1.30356	0.502953	0.787354	0.464111	GeneID:27405,Genbank:XM_017320904.1,MGI:MGI:1351624	ATP-binding cassette, sub-family G (WHITE), member 3		GO:0016020,GO:0016021,GO:0016324,GO:0016887,GO:0017127,GO:0033344,GO:0042626,GO:0043235,GO:0055085,GO:0005524,GO:0005886,GO:0006855	membrane|integral component of membrane|apical plasma membrane|ATPase activity|cholesterol transporter activity|cholesterol efflux|ATPase activity, coupled to transmembrane movement of substances|receptor complex|transmembrane transport|ATP binding|plasma membrane|drug transmembrane transport	mmu02010	ABC transporters
Abcg5	144.636	223.674	65.597	0.29327	-1.7697	0.00632925	0.952444	Down	2.50156	5.39257	4.41343	0.595477	0.222399	2.77302	GeneID:27409,Genbank:NM_031884.2,MGI:MGI:1351659	ATP-binding cassette, sub-family G (WHITE), member 5		GO:0007588,GO:0010949,GO:0015238,GO:0016020,GO:0016021,GO:0016324,GO:0043190,GO:0043235,GO:0016887,GO:0045177,GO:0045796,GO:0046872,GO:0046982,GO:0055085,GO:0000166,GO:0005515,GO:0005524,GO:0005886,GO:0005887,GO:0006855,GO:0006869,GO:0017127,GO:0030299,GO:0033344,GO:0042626,GO:0042632	excretion|negative regulation of intestinal phytosterol absorption|drug transmembrane transporter activity|membrane|integral component of membrane|apical plasma membrane|ATP-binding cassette (ABC) transporter complex|receptor complex|ATPase activity|apical part of cell|negative regulation of intestinal cholesterol absorption|metal ion binding|protein heterodimerization activity|transmembrane tran…	mmu02010,mmu04976,mmu04975,mmu04979	ABC transporters|Bile secretion|Fat digestion and absorption|Cholesterol metabolism
Abcg8	82.4707	133.337	31.6043	0.237025	-2.07689	0.00240264	0.673415	Down	1.08247	2.09572	1.25092	0.304925	0.071701	0.653205	GeneID:67470,Genbank:NM_001286005.1,MGI:MGI:1914720	ATP-binding cassette, sub-family G (WHITE), member 8		GO:0015248,GO:0015914,GO:0015918,GO:0016020,GO:0016021,GO:0016324,GO:0042632,GO:0016887,GO:0043190,GO:0017127,GO:0043235,GO:0045796,GO:0046872,GO:0046982,GO:0055085,GO:0005515,GO:0005524,GO:0005886,GO:0005887,GO:0006869,GO:0007588,GO:0010949,GO:0030299,GO:0030301,GO:0033344,GO:0055092,GO:0034041,GO:0042626	sterol transporter activity|phospholipid transport|sterol transport|membrane|integral component of membrane|apical plasma membrane|cholesterol homeostasis|ATPase activity|ATP-binding cassette (ABC) transporter complex|cholesterol transporter activity|receptor complex|negative regulation of intestinal cholesterol absorption|metal ion binding|protein heterodimerization activity|transmembrane transp…	mmu02010,mmu04976,mmu04975,mmu04979	ABC transporters|Bile secretion|Fat digestion and absorption|Cholesterol metabolism
Acer1	1248.75	821.758	1675.74	2.03922	1.02802	0.0327673	1	Up	18.2073	13.238	11.4317	40.1859	22.0916	22.4788	GeneID:171168,Genbank:NM_175731.4,MGI:MGI:2181962	alkaline ceramidase 1		GO:0046514,GO:0006665,GO:0071277,GO:0006672,GO:0071633,GO:0010446,GO:0016020,GO:0016021,GO:0016787,GO:0016811,GO:0017040,GO:0019216,GO:0030148,GO:0005783,GO:0030154,GO:0046512,GO:0006629	ceramide catabolic process|sphingolipid metabolic process|cellular response to calcium ion|ceramide metabolic process|dihydroceramidase activity|response to alkaline pH|membrane|integral component of membrane|hydrolase activity|hydrolase activity, acting on carbon-nitrogen (but not peptide) bonds, in linear amides|N-acylsphingosine amidohydrolase activity|regulation of lipid metabolic process|sph…	mmu00600,mmu04071	Sphingolipid metabolism|Sphingolipid signaling pathway
Acot4	145.056	92.1096	198.003	2.14964	1.1041	0.0135191	1	Up	1.73758	1.03775	0.860528	1.47283	2.9108	3.02886	GeneID:171282,Genbank:XM_017314967.1,MGI:MGI:2159621	acyl-CoA thioesterase 4		GO:0047617,GO:0016790,GO:0005102,GO:0032788,GO:0005777,GO:0032789,GO:0052689,GO:0006104,GO:0043648,GO:0006631,GO:0102991,GO:0006637,GO:0043649,GO:0046459,GO:0000038,GO:0016290,GO:0001676,GO:0016787,GO:0004778	acyl-CoA hydrolase activity|thiolester hydrolase activity|signaling receptor binding|saturated monocarboxylic acid metabolic process|peroxisome|unsaturated monocarboxylic acid metabolic process|carboxylic ester hydrolase activity|succinyl-CoA metabolic process|dicarboxylic acid metabolic process|fatty acid metabolic process|myristoyl-CoA hydrolase activity|acyl-CoA metabolic process|dicarboxylic …	mmu00062,mmu01040	Fatty acid elongation|Biosynthesis of unsaturated fatty acids
Actg2	32672.7	45568.4	19777	0.434006	-1.20421	0.00971201	1	Down	936.1	1846.82	1363.69	435.809	576.329	755.6	GeneID:11468,Genbank:NM_009610.2,MGI:MGI:104589	actin, gamma 2, smooth muscle, enteric		GO:0005856,GO:0071944,GO:0000166,GO:0005524,GO:0005737	cytoskeleton|cell periphery|nucleotide binding|ATP binding|cytoplasm	mmu04270	Vascular smooth muscle contraction
Adam12	61.3266	86.6774	35.9758	0.415053	-1.26863	0.0261123	1	Down	0.510182	0.228945	0.670209	0.0811412	0.241985	0.232696	GeneID:11489,Genbank:NM_007400.2,MGI:MGI:105378	a disintegrin and metallopeptidase domain 12 (meltrin alpha)		GO:0005654,GO:0005886,GO:0006508,GO:0007155,GO:0008233,GO:0008237,GO:0016020,GO:0016021,GO:0016787,GO:0017124,GO:0045766,GO:0004222,GO:0046872,GO:0005515,GO:0005615	nucleoplasm|plasma membrane|proteolysis|cell adhesion|peptidase activity|metallopeptidase activity|membrane|integral component of membrane|hydrolase activity|SH3 domain binding|positive regulation of angiogenesis|metalloendopeptidase activity|metal ion binding|protein binding|extracellular space
Adamts20	28.8475	42.009	15.686	0.373396	-1.42122	0.0198825	1	Down	0.108753	0.0764355	0.209223	0.0626471	0.0487879	0.0533885	GeneID:223838,Genbank:XM_006520863.3,MGI:MGI:2660628	a disintegrin-like and metallopeptidase (reprolysin type) with thrombospondin type 1 motif, 20		GO:0048070,GO:0005578,GO:0005615,GO:0006508,GO:0008233,GO:0008237,GO:0008270,GO:0009967,GO:0016787,GO:0030198,GO:0043066,GO:0045636,GO:0004175,GO:0004222,GO:0046872,GO:0005576	regulation of developmental pigmentation|proteinaceous extracellular matrix|extracellular space|proteolysis|peptidase activity|metallopeptidase activity|zinc ion binding|positive regulation of signal transduction|hydrolase activity|extracellular matrix organization|negative regulation of apoptotic process|positive regulation of melanocyte differentiation|endopeptidase activity|metalloendopeptidas…
Adamts6	82.5699	118.158	46.9816	0.397616	-1.33055	0.00124203	0.537919	Down	0.620021	0.537166	0.841778	0.180621	0.323982	0.269888	GeneID:108154,Genbank:XM_011244611.2,MGI:MGI:1347348	a disintegrin-like and metallopeptidase (reprolysin type) with thrombospondin type 1 motif, 6		GO:0007507,GO:0035904,GO:0060976,GO:0003279,GO:0003674,GO:0005575	heart development|aorta development|coronary vasculature development|cardiac septum development|molecular_function|cellular_component
Adarb1	155.366	208.573	102.158	0.489795	-1.02975	0.00296899	0.702938	Down	0.61434	0.863936	0.885435	0.451948	0.338015	0.328282	GeneID:110532,Genbank:NM_130895.3,MGI:MGI:891999	adenosine deaminase, RNA-specific, B1		GO:0005634,GO:0005654,GO:0005730,GO:0005829,GO:0006382,GO:0042803,GO:0006396,GO:0044387,GO:0045070,GO:0006397,GO:0046872,GO:0050685,GO:0050884,GO:0051726,GO:0060384,GO:0060415,GO:0061744,GO:0003723,GO:0003725,GO:0003726,GO:0004000,GO:0007274,GO:0008285,GO:0016553,GO:0016556,GO:0016787,GO:0021610,GO:0021618,GO:0097049,GO:0021965,GO:0030336,GO:0035264	nucleus|nucleoplasm|nucleolus|cytosol|adenosine to inosine editing|protein homodimerization activity|RNA processing|negative regulation of protein kinase activity by regulation of protein phosphorylation|positive regulation of viral genome replication|mRNA processing|metal ion binding|positive regulation of mRNA processing|neuromuscular process controlling posture|regulation of cell cycle|innerva…
Adgrf1	170.552	285.649	55.4549	0.194137	-2.36485	0.0290702	1	Down	0.387019	2.76181	3.06172	0.426764	0.359884	0.398846	GeneID:77596,Genbank:XM_006525120.3,MGI:MGI:1924846	adhesion G protein-coupled receptor F1		GO:0032793,GO:0005515,GO:0005886,GO:0007165,GO:0007166,GO:0007186,GO:0007189,GO:0007416,GO:0007613,GO:0016020,GO:0016021,GO:0004871,GO:0031175,GO:0004888,GO:0004930	positive regulation of CREB transcription factor activity|protein binding|plasma membrane|signal transduction|cell surface receptor signaling pathway|G-protein coupled receptor signaling pathway|adenylate cyclase-activating G-protein coupled receptor signaling pathway|synapse assembly|memory|membrane|integral component of membrane|signal transducer activity|neuron projection development|transmemb…
Aldh1a3	304.972	462.049	147.894	0.320083	-1.64348	0.0329515	1	Down	1.87692	6.05988	7.15537	0.772176	2.43861	1.71658	GeneID:56847,Genbank:NM_053080.3,MGI:MGI:1861722	aldehyde dehydrogenase family 1, subfamily A3		GO:0004029,GO:0004030,GO:0005634,GO:0005737,GO:0005829,GO:0042803,GO:0005886,GO:0043065,GO:0006081,GO:0007626,GO:0043584,GO:0048048,GO:0048386,GO:0050885,GO:0051289,GO:0055114,GO:0001758,GO:0002072,GO:0002138,GO:0004028,GO:0008152,GO:0016491,GO:0021768,GO:0031076,GO:0042472,GO:0042573,GO:0060013,GO:0060166,GO:0060324,GO:0042574,GO:0070324,GO:0070384,GO:0070403	aldehyde dehydrogenase (NAD) activity|aldehyde dehydrogenase [NAD(P)+] activity|nucleus|cytoplasm|cytosol|protein homodimerization activity|plasma membrane|positive regulation of apoptotic process|cellular aldehyde metabolic process|locomotory behavior|nose development|embryonic eye morphogenesis|positive regulation of retinoic acid receptor signaling pathway|neuromuscular process controlling bal…	mmu00010,mmu00340,mmu00350,mmu00360,mmu00410,mmu00980,mmu00982,mmu05204	Glycolysis / Gluconeogenesis|Histidine metabolism|Tyrosine metabolism|Phenylalanine metabolism|beta-Alanine metabolism|Metabolism of xenobiotics by cytochrome P450|Drug metabolism - cytochrome P450|Chemical carcinogenesis
Ampd1	5.80865	10.952	0.665339	0.0607506	-4.04096	0.0388272	1	Down	0.0872268	0	0.153088	0	0	0.0144732	GeneID:229665,Genbank:XM_006501400.3,MGI:MGI:88015	adenosine monophosphate deaminase 1		GO:0009168,GO:0010033,GO:0016787,GO:0019239,GO:0032036,GO:0032264,GO:0046872,GO:0003876,GO:0005575,GO:0009117	purine ribonucleoside monophosphate biosynthetic process|response to organic substance|hydrolase activity|deaminase activity|myosin heavy chain binding|IMP salvage|metal ion binding|AMP deaminase activity|cellular_component|nucleotide metabolic process	mmu00230	Purine metabolism
Angptl7	206.724	292.593	120.856	0.41305	-1.27561	0.000176548	0.175795	Down	4.70627	4.40103	2.76449	2.28171	1.28023	1.28327	GeneID:654812,Genbank:XM_006539091.3,MGI:MGI:3605801	angiopoietin-like 7		GO:0005575,GO:0005576	cellular_component|extracellular region
Ank1	124.844	175.305	74.3839	0.424312	-1.2368	0.000757258	0.433762	Down	0.474405	0.546839	0.526176	0.188376	0.216856	0.239052	GeneID:11733,Genbank:XM_006508990.2,MGI:MGI:88024	ankyrin 1, erythroid		GO:0051117,GO:0030507,GO:0005886,GO:0055072,GO:0030673,GO:0006779,GO:0072659,GO:0030863,GO:0006888,GO:0007165,GO:0008093,GO:0010638,GO:0014731,GO:0031430,GO:0031672,GO:0015672,GO:0042383,GO:0016020,GO:0043005,GO:0016529,GO:0005634,GO:0045211,GO:0019899,GO:0005737,GO:0048821,GO:0030018,GO:0005856	ATPase binding|spectrin binding|plasma membrane|iron ion homeostasis|axolemma|porphyrin-containing compound biosynthetic process|protein localization to plasma membrane|cortical cytoskeleton|ER to Golgi vesicle-mediated transport|signal transduction|cytoskeletal adaptor activity|positive regulation of organelle organization|spectrin-associated cytoskeleton|M band|A band|monovalent inorganic catio…	mmu05205	Proteoglycans in cancer
Ankdd1b	41.4248	62.4196	20.43	0.327302	-1.61131	0.0474974	1	Down	0.255738	0.804319	0.732972	0.30871	0.0817485	0.156243	GeneID:271144,Genbank:NM_001042714.1,MGI:MGI:2444730	ankyrin repeat and death domain containing 1B		GO:0008150,GO:0003674,GO:0005575,GO:0007165	biological_process|molecular_function|cellular_component|signal transduction
Ankrd1	13.6399	22.6224	4.65737	0.205874	-2.28016	0.012232	1	Down	0.405748	0.461987	0.576675	0	0.119325	0.151283	GeneID:107765,Genbank:NM_013468.3,MGI:MGI:1097717	ankyrin repeat domain 1 (cardiac muscle)		GO:0005634,GO:0005667,GO:0005737,GO:0035914,GO:0005829,GO:0006357,GO:0035994,GO:0042826,GO:0043065,GO:0043517,GO:0045445,GO:0050714,GO:0055008,GO:0061629,GO:0000122,GO:0001085,GO:0001105,GO:0001650,GO:0002039,GO:0003677,GO:0003712,GO:0003714,GO:0005515,GO:0008134,GO:0010976,GO:0030016,GO:0031432,GO:0031674,GO:0070412,GO:0071222,GO:0035690,GO:0071260,GO:0071347,GO:0071356,GO:0071560,GO:2000279	nucleus|transcription factor complex|cytoplasm|skeletal muscle cell differentiation|cytosol|regulation of transcription by RNA polymerase II|response to muscle stretch|histone deacetylase binding|positive regulation of apoptotic process|positive regulation of DNA damage response, signal transduction by p53 class mediator|myoblast differentiation|positive regulation of protein secretion|cardiac mu…
Ano2	30.5594	16.1756	44.9432	2.77847	1.47429	0.0146408	1	Up	0.188738	0.106307	0.124272	0.251983	0.545489	0.445942	GeneID:243634,Genbank:XM_011241354.1,MGI:MGI:2387214	anoctamin 2		GO:0046982,GO:0005254,GO:0046983,GO:0005515,GO:0097730,GO:0005654,GO:0005886,GO:0006811,GO:0006821,GO:0016020,GO:0016021,GO:0017128,GO:0005229,GO:0034707,GO:0042803	protein heterodimerization activity|chloride channel activity|protein dimerization activity|protein binding|non-motile cilium|nucleoplasm|plasma membrane|ion transport|chloride transport|membrane|integral component of membrane|phospholipid scramblase activity|intracellular calcium activated chloride channel activity|chloride channel complex|protein homodimerization activity	mmu04740	Olfactory transduction
Apln	39.2615	20.7106	57.8123	2.79143	1.48101	0.0131111	1	Up	0.539002	0.175746	0.267759	0.751787	1.35784	0.618415	GeneID:30878,Genbank:NM_013912.3,MGI:MGI:1353624	apelin		GO:1905564,GO:0051466,GO:0042327,GO:0005179,GO:0060183,GO:0042756,GO:0005576,GO:0043576,GO:0005615,GO:0060976,GO:0007165,GO:0007186,GO:0007631,GO:0045776,GO:0008284,GO:0097755,GO:0045823,GO:0010629,GO:1902895,GO:0045906,GO:0023052,GO:1904022,GO:0048471,GO:0031652,GO:0001664,GO:0050878,GO:0031704,GO:0002026,GO:1904706,GO:0051461,GO:0040037,GO:0005102	positive regulation of vascular endothelial cell proliferation|positive regulation of corticotropin-releasing hormone secretion|positive regulation of phosphorylation|hormone activity|apelin receptor signaling pathway|drinking behavior|extracellular region|regulation of respiratory gaseous exchange|extracellular space|coronary vasculature development|signal transduction|G-protein coupled receptor…	mmu04371,mmu04080	Apelin signaling pathway|Neuroactive ligand-receptor interaction
Apobec3	1057.79	1446.9	668.686	0.46215	-1.11357	0.0161997	1	Down	6.10431	8.80161	13.4884	5.10408	4.10427	3.92414	GeneID:80287,Genbank:XM_017316808.1,MGI:MGI:1933111	apolipoprotein B mRNA editing enzyme, catalytic polypeptide 3		GO:0045071,GO:0003824,GO:0045087,GO:0004126,GO:0046872,GO:0005515,GO:0005634,GO:0005737,GO:0047844,GO:0008270,GO:0050688,GO:0010529,GO:0051607,GO:0080111,GO:0016554,GO:0002244,GO:1903900,GO:0016787,GO:0002376,GO:0016814,GO:0003723	negative regulation of viral genome replication|catalytic activity|innate immune response|cytidine deaminase activity|metal ion binding|protein binding|nucleus|cytoplasm|deoxycytidine deaminase activity|zinc ion binding|regulation of defense response to virus|negative regulation of transposition|defense response to virus|DNA demethylation|cytidine to uridine editing|hematopoietic progenitor cell …
Apol6	528.09	267.629	788.551	2.94644	1.55897	6.17735e-08	0.000365637	Up	3.00596	2.06194	3.74688	7.79413	8.0824	9.67648	GeneID:71939,Genbank:XM_006521421.3,MGI:MGI:1919189	apolipoprotein L 6		GO:0008289,GO:0016020,GO:0050896,GO:0003674,GO:0005575,GO:0008150	lipid binding|membrane|response to stimulus|molecular_function|cellular_component|biological_process
Apold1	72.9516	99.6472	46.256	0.464197	-1.10719	0.0467311	1	Down	1.00909	1.40475	2.42492	0.554746	0.99847	0.675176	GeneID:381823,Genbank:NM_001109914.1,MGI:MGI:2685921	apolipoprotein L domain containing 1		GO:0005829,GO:0008150,GO:0008289,GO:0016020,GO:0045601,GO:0050896,GO:0001525,GO:0003674,GO:0005654	cytosol|biological_process|lipid binding|membrane|regulation of endothelial cell differentiation|response to stimulus|angiogenesis|molecular_function|nucleoplasm
Aqp4	15046.1	9879.58	20212.7	2.0459	1.03274	0.0458537	1	Up	80.2498	69.9567	68.0091	210.073	146.83	86.256	GeneID:11829,Genbank:NM_001308641.1,MGI:MGI:107387	aquaporin 4		GO:0006833,GO:0007605,GO:0009897,GO:0009925,GO:0010574,GO:0030315,GO:0015250,GO:0031253,GO:0032691,GO:0032715,GO:0032991,GO:0033554,GO:0034220,GO:0042383,GO:0042802,GO:0051260,GO:0005515,GO:0005737,GO:0005886,GO:0005887,GO:0005911,GO:0015267,GO:0015288,GO:0015670,GO:0016020,GO:0016021,GO:0016323,GO:0055085,GO:0060354,GO:0030104,GO:0070295,GO:0071333,GO:0071346	water transport|sensory perception of sound|external side of plasma membrane|basal plasma membrane|regulation of vascular endothelial growth factor production|T-tubule|water channel activity|cell projection membrane|negative regulation of interleukin-1 beta production|negative regulation of interleukin-6 production|protein-containing complex|cellular response to stress|ion transmembrane transport…	mmu04976,mmu04962	Bile secretion|Vasopressin-regulated water reabsorption
Arhgap20	459.486	204.372	714.601	3.49656	1.80594	0.0358918	1	Up	2.99618	0.498041	0.501731	1.67528	5.51426	6.65842	GeneID:244867,Genbank:NM_175535.3,MGI:MGI:2445175	Rho GTPase activating protein 20		GO:0007165,GO:0003674,GO:0005096	signal transduction|molecular_function|GTPase activator activity
Arhgdib	700.771	1033.91	367.628	0.35557	-1.49179	0.0400667	1	Down	31.436	7.62859	28.6942	6.86657	4.42623	11.0898	GeneID:11857,Genbank:XM_006505404.3,MGI:MGI:101940	Rho, GDP dissociation inhibitor (GDI) beta		GO:0005737,GO:0005829,GO:0016020,GO:0035023,GO:0048365,GO:1901164,GO:2000249,GO:0003924,GO:0005094,GO:0005096	cytoplasm|cytosol|membrane|regulation of Rho protein signal transduction|Rac GTPase binding|negative regulation of trophoblast cell migration|regulation of actin cytoskeleton reorganization|GTPase activity|Rho GDP-dissociation inhibitor activity|GTPase activator activity	mmu04962,mmu04722	Vasopressin-regulated water reabsorption|Neurotrophin signaling pathway
Arhgef19	486.703	316.558	656.849	2.07497	1.05309	0.000388495	0.27594	Up	4.0992	2.50132	2.03657	5.0683	5.05081	6.91941	GeneID:213649,Genbank:XM_011250225.1,MGI:MGI:1925912	Rho guanine nucleotide exchange factor (GEF) 19		GO:0032956,GO:0035023,GO:0042060,GO:0043547,GO:0005085,GO:0005089,GO:0005096	regulation of actin cytoskeleton organization|regulation of Rho protein signal transduction|wound healing|positive regulation of GTPase activity|guanyl-nucleotide exchange factor activity|Rho guanyl-nucleotide exchange factor activity|GTPase activator activity
Art2b	64.544	87.2933	41.7947	0.478784	-1.06255	0.0381394	1	Down	1.24277	0.471865	0.922534	0.253246	0.397149	0.700127	GeneID:11872,Genbank:XM_006507256.2,MGI:MGI:107545	ADP-ribosyltransferase 2b		GO:0006471,GO:0016020,GO:0016740,GO:0016757,GO:0016787,GO:0016798,GO:0018120,GO:0019677,GO:0019897,GO:0031225,GO:0031362,GO:0003956,GO:0046658,GO:0061810,GO:0005886	protein ADP-ribosylation|membrane|transferase activity|transferase activity, transferring glycosyl groups|hydrolase activity|hydrolase activity, acting on glycosyl bonds|peptidyl-arginine ADP-ribosylation|NAD catabolic process|extrinsic component of plasma membrane|anchored component of membrane|anchored component of external side of plasma membrane|NAD(P)+-protein-arginine ADP-ribosyltransferase…	mmu00760	Nicotinate and nicotinamide metabolism
Art4	10.3686	18.3783	2.35894	0.128354	-2.9618	0.0123362	1	Down	0.529804	0.165791	0.25384	0.0179637	0	0.0940648	GeneID:109978,Genbank:NM_026639.2,MGI:MGI:1202710	ADP-ribosyltransferase 4		GO:0005886,GO:0006471,GO:0008150,GO:0016020,GO:0016021,GO:0016740,GO:0016757,GO:0031225,GO:0003674,GO:0003956,GO:0005575	plasma membrane|protein ADP-ribosylation|biological_process|membrane|integral component of membrane|transferase activity|transferase activity, transferring glycosyl groups|anchored component of membrane|molecular_function|NAD(P)+-protein-arginine ADP-ribosyltransferase activity|cellular_component
Ascl2	50.9685	23.733	78.2039	3.29516	1.72035	0.0118508	1	Up	0.652546	0.0410464	0.216106	1.29576	0.65937	0.767749	GeneID:17173,Genbank:NM_008554.3,MGI:MGI:96920	achaete-scute family bHLH transcription factor 2	bHLH	GO:0050767,GO:0006357,GO:0001078,GO:0060708,GO:0001701,GO:0070888,GO:0007275,GO:0001890,GO:0090575,GO:0003677,GO:0003700,GO:0007399,GO:0005634,GO:0010626,GO:0030154,GO:0005737,GO:0035019,GO:0000122,GO:0043565,GO:0006351,GO:0000977,GO:0046983,GO:0000978	regulation of neurogenesis|regulation of transcription by RNA polymerase II|transcriptional repressor activity, RNA polymerase II proximal promoter sequence-specific DNA binding|spongiotrophoblast differentiation|in utero embryonic development|E-box binding|multicellular organism development|placenta development|RNA polymerase II transcription factor complex|DNA binding|DNA binding transcription …
Auts2	633.009	398.195	867.823	2.17939	1.12393	0.048229	1	Up	4.15654	2.08973	1.42234	2.74805	6.78733	5.86321	GeneID:319974,Genbank:NM_177047.3,MGI:MGI:1919847	autism susceptibility candidate 2		GO:0051571,GO:0005634,GO:0060013,GO:0005737,GO:0097484,GO:0005856,GO:0006351,GO:0006355,GO:0010592,GO:0015629,GO:0098582,GO:0030426,GO:2000620,GO:0031532,GO:0035022,GO:0042995,GO:0001764,GO:0045944,GO:0003682,GO:0048675,GO:0005515	positive regulation of histone H3-K4 methylation|nucleus|righting reflex|cytoplasm|dendrite extension|cytoskeleton|transcription, DNA-templated|regulation of transcription, DNA-templated|positive regulation of lamellipodium assembly|actin cytoskeleton|innate vocalization behavior|growth cone|positive regulation of histone H4-K16 acetylation|actin cytoskeleton reorganization|positive regulation of…
B3gnt5	3699.98	5781.82	1618.15	0.279868	-1.83718	0.0274892	1	Down	16.3936	61.9937	69.0459	20.242	11.6921	10.4541	GeneID:108105,Genbank:NM_001159407.1,MGI:MGI:2137302	UDP-GlcNAc:betaGal beta-1,3-N-acetylglucosaminyltransferase 5		GO:0016020,GO:0005794,GO:0006486,GO:0016021,GO:0006493,GO:0007275,GO:0007417,GO:0007420,GO:0016740,GO:0008375,GO:0016757,GO:0008376,GO:0016758,GO:0008378,GO:0030148,GO:0008457,GO:0005622,GO:0030311,GO:0005783,GO:0047256,GO:0008532	membrane|Golgi apparatus|protein glycosylation|integral component of membrane|protein O-linked glycosylation|multicellular organism development|central nervous system development|brain development|transferase activity|acetylglucosaminyltransferase activity|transferase activity, transferring glycosyl groups|acetylgalactosaminyltransferase activity|transferase activity, transferring hexosyl groups|…	mmu00601	Glycosphingolipid biosynthesis - lacto and neolacto series
BC021614	108.345	149.654	67.0361	0.447939	-1.15862	0.00854845	1	Down	3.4688	5.24699	6.01876	2.9027	1.06983	2.51174	GeneID:225884,Genbank:XM_011248620.1,MGI:MGI:2385078	cDNA sequence BC021614		GO:0003674,GO:0005575,GO:0008150	molecular_function|cellular_component|biological_process
Bco2	771.882	1060.52	483.24	0.455661	-1.13397	0.00304927	0.70797	Down	9.19316	14.4412	13.8458	6.63599	3.21725	6.88486	GeneID:170752,Genbank:XM_006510047.3,MGI:MGI:2177469	beta-carotene oxygenase 2		GO:0051881,GO:0016119,GO:0055114,GO:0016121,GO:0016122,GO:0016491,GO:0016702,GO:0102076,GO:2000377,GO:0042573,GO:0042574,GO:0005622,GO:0046872,GO:0005739,GO:0051213,GO:0016116	regulation of mitochondrial membrane potential|carotene metabolic process|oxidation-reduction process|carotene catabolic process|xanthophyll metabolic process|oxidoreductase activity|oxidoreductase activity, acting on single donors with incorporation of molecular oxygen, incorporation of two atoms of oxygen|beta,beta-carotene-9',10'-cleaving oxygenase activity|regulation of reactive oxygen specie…
Bend4	49.0053	65.9814	32.0293	0.485429	-1.04267	0.033001	1	Down	0.471907	0.326857	0.455975	0.144957	0.217574	0.258398	GeneID:666938,Genbank:NM_001164806.1,MGI:MGI:3648414	BEN domain containing 4		GO:0003674,GO:0005575,GO:0008150	molecular_function|cellular_component|biological_process
Bmp8b	61.9828	30.9137	93.0519	3.01005	1.58979	0.0289196	1	Up	0.993306	0.05665	0.224255	0.956648	1.74461	0.956044	GeneID:12164,Genbank:XM_011240420.1,MGI:MGI:107335	bone morphogenetic protein 8b		GO:0042981,GO:0005125,GO:0043408,GO:0005160,GO:0005576,GO:0005615,GO:0007179,GO:0007275,GO:0007281,GO:0048468,GO:0007283,GO:0048598,GO:0008083,GO:0051216,GO:0010862,GO:0060395,GO:0001503,GO:0070700,GO:0030154,GO:0002024,GO:0097009,GO:0030509	regulation of apoptotic process|cytokine activity|regulation of MAPK cascade|transforming growth factor beta receptor binding|extracellular region|extracellular space|transforming growth factor beta receptor signaling pathway|multicellular organism development|germ cell development|cell development|spermatogenesis|embryonic morphogenesis|growth factor activity|cartilage development|positive regul…	mmu04350,mmu04390,mmu04714	TGF-beta signaling pathway|Hippo signaling pathway|Thermogenesis
Boc	873.057	541.556	1204.56	2.22425	1.15332	0.040475	1	Up	7.21155	2.82402	2.98286	6.25806	13.1092	8.17069	GeneID:117606,Genbank:NM_172506.2,MGI:MGI:2151153	biregional cell adhesion molecule-related/down-regulated by oncogenes (Cdon) binding protein		GO:0045663,GO:0007155,GO:0098609,GO:0007224,GO:0007411,GO:0009986,GO:0016020,GO:0016021,GO:0016202,GO:0030030,GO:0030424,GO:0030426,GO:0005515,GO:0043025,GO:0005654,GO:0044295,GO:0005887	positive regulation of myoblast differentiation|cell adhesion|cell-cell adhesion|smoothened signaling pathway|axon guidance|cell surface|membrane|integral component of membrane|regulation of striated muscle tissue development|cell projection organization|axon|growth cone|protein binding|neuronal cell body|nucleoplasm|axonal growth cone|integral component of plasma membrane	mmu04340,mmu04360	Hedgehog signaling pathway|Axon guidance
Bst1	74.9355	114.534	35.3373	0.308532	-1.69651	0.0209936	1	Down	2.52165	1.024	2.76315	0.26055	0.0799426	1.50351	GeneID:12182,Genbank:XM_006503706.2,MGI:MGI:105370	bone marrow stromal cell antigen 1		GO:0050727,GO:0003953,GO:0050730,GO:0005886,GO:0050848,GO:0008284,GO:0008305,GO:0016020,GO:0016740,GO:0016787,GO:0061809,GO:0016849,GO:0061811,GO:0019898,GO:0061812,GO:0030890,GO:0090022,GO:0031225,GO:0001931,GO:0032956,GO:0001952,GO:0050135	regulation of inflammatory response|NAD+ nucleosidase activity|regulation of peptidyl-tyrosine phosphorylation|plasma membrane|regulation of calcium-mediated signaling|positive regulation of cell proliferation|integrin complex|membrane|transferase activity|hydrolase activity|NAD+ nucleotidase, cyclic ADP-ribose generating|phosphorus-oxygen lyase activity|ADP-ribosyl cyclase activity|extrinsic com…	mmu00760,mmu04970,mmu04972	Nicotinate and nicotinamide metabolism|Salivary secretion|Pancreatic secretion
C1ql2	4.3521	8.70419	0	0	#NAME?	0.0334052	1	Down	0.196744	0.0323243	0.648804	0	0	0	GeneID:226359,Genbank:NM_207233.1,MGI:MGI:3032521	complement component 1, q subcomponent-like 2		GO:0042802,GO:0051259,GO:0005515,GO:0005576,GO:0005581	identical protein binding|protein complex oligomerization|protein binding|extracellular region|collagen trimer
C2cd4a	39.9555	23.9593	55.9517	2.33528	1.22359	0.0247027	1	Up	2.87708	2.1635	1.28496	6.21778	4.58691	2.63281	GeneID:244911,Genbank:NM_001163143.1,MGI:MGI:3645763	C2 calcium-dependent domain containing 4A		GO:0008150,GO:0005509,GO:0005544,GO:0005886	biological_process|calcium ion binding|calcium-dependent phospholipid binding|plasma membrane
C2cd4c	56.0621	36.5628	75.5615	2.06662	1.04727	0.0424476	1	Up	0.472844	0.17038	0.199968	0.340781	0.713085	0.618907	GeneID:237397,Genbank:NM_001168624.1,MGI:MGI:2685084	C2 calcium-dependent domain containing 4C		GO:0006906,GO:0008150,GO:0016079,GO:0017158,GO:0019905,GO:0030276,GO:0030672,GO:0048488,GO:0048791,GO:0005509,GO:0005544,GO:0005886	vesicle fusion|biological_process|synaptic vesicle exocytosis|regulation of calcium ion-dependent exocytosis|syntaxin binding|clathrin binding|synaptic vesicle membrane|synaptic vesicle endocytosis|calcium ion-regulated exocytosis of neurotransmitter|calcium ion binding|calcium-dependent phospholipid binding|plasma membrane
Camk4	95.4832	138.77	52.1967	0.376139	-1.41066	0.0367754	1	Down	0.630562	0.17108	0.555377	0.100008	0.133098	0.279734	GeneID:12326,Genbank:XM_006525544.3,MGI:MGI:88258	calcium/calmodulin-dependent protein kinase IV		GO:0046777,GO:0009931,GO:0005737,GO:0002376,GO:0046827,GO:0016301,GO:0006468,GO:0004672,GO:0016310,GO:0004674,GO:0016740,GO:0004683,GO:0005515,GO:0005516,GO:0018105,GO:0006913,GO:0005524,GO:0035556,GO:0006954,GO:0005634,GO:0043011,GO:0007165,GO:0000166,GO:0045893,GO:0007270,GO:0005654,GO:0001650,GO:0007616,GO:0002250	protein autophosphorylation|calcium-dependent protein serine/threonine kinase activity|cytoplasm|immune system process|positive regulation of protein export from nucleus|kinase activity|protein phosphorylation|protein kinase activity|phosphorylation|protein serine/threonine kinase activity|transferase activity|calmodulin-dependent protein kinase activity|protein binding|calmodulin binding|peptidy…	mmu04371,mmu04020,mmu04024,mmu04921,mmu04925,mmu04725,mmu04720,mmu04722,mmu04380,mmu04211,mmu05031,mmu05034	Apelin signaling pathway|Calcium signaling pathway|cAMP signaling pathway|Oxytocin signaling pathway|Aldosterone synthesis and secretion|Cholinergic synapse|Long-term potentiation|Neurotrophin signaling pathway|Osteoclast differentiation|Longevity regulating pathway - mammal|Amphetamine addiction|Alcoholism
Car1	32085.8	12677.7	51493.9	4.06177	2.02211	0.0126871	1	Up	466.046	434.644	226.543	553.157	1709.16	2293.46	GeneID:12346,Genbank:NM_009799.4,MGI:MGI:88268	carbonic anhydrase 1		GO:0006730,GO:0008270,GO:0016829,GO:0016836,GO:0046872,GO:0004064,GO:0004089,GO:0005737	one-carbon metabolic process|zinc ion binding|lyase activity|hydro-lyase activity|metal ion binding|arylesterase activity|carbonate dehydratase activity|cytoplasm	mmu00910	Nitrogen metabolism
Ccl19	63.3736	114.989	11.7579	0.102252	-3.2898	0.000220195	0.192936	Down	14.145	3.65082	11.5755	2.20413	0	0.485138	GeneID:24047,Genbank:NM_011888.2,MGI:MGI:1346316	chemokine (C-C motif) ligand 19		GO:0007186,GO:0007257,GO:0008009,GO:0009897,GO:0010560,GO:0045627,GO:0030593,GO:0045807,GO:0031295,GO:0045860,GO:0031732,GO:0046330,GO:0048020,GO:0048247,GO:0071731,GO:0048260,GO:0072610,GO:0048469,GO:0090023,GO:0050718,GO:0097029,GO:0098586,GO:1901224,GO:2000147,GO:0001768,GO:2000549,GO:0001771,GO:2000669,GO:0002407,GO:0002408,GO:0002548,GO:0002606,GO:0005615,GO:0006954,GO:0031735,GO:0032735,GO:…	G-protein coupled receptor signaling pathway|activation of JUN kinase activity|chemokine activity|external side of plasma membrane|positive regulation of glycoprotein biosynthetic process|positive regulation of T-helper 1 cell differentiation|neutrophil chemotaxis|positive regulation of endocytosis|T cell costimulation|positive regulation of protein kinase activity|CCR7 chemokine receptor binding…	mmu04064,mmu04060,mmu04062	NF-kappa B signaling pathway|Cytokine-cytokine receptor interaction|Chemokine signaling pathway
Ccl22	81.3897	135.418	27.3614	0.202051	-2.30721	0.00825471	1	Down	5.06602	1.09435	4.90693	0.613038	0.722578	0.810708	GeneID:20299,Genbank:NM_009137.2,MGI:MGI:1306779	chemokine (C-C motif) ligand 22		GO:0070374,GO:0005615,GO:0071346,GO:0071347,GO:0006935,GO:0006954,GO:0006955,GO:0007186,GO:0008009,GO:0071356,GO:0030593,GO:0043547,GO:0048020,GO:0048247,GO:0002548,GO:0060326,GO:0005125,GO:0070098,GO:0005576	positive regulation of ERK1 and ERK2 cascade|extracellular space|cellular response to interferon-gamma|cellular response to interleukin-1|chemotaxis|inflammatory response|immune response|G-protein coupled receptor signaling pathway|chemokine activity|cellular response to tumor necrosis factor|neutrophil chemotaxis|positive regulation of GTPase activity|CCR chemokine receptor binding|lymphocyte ch…	mmu04060,mmu04625,mmu04062	Cytokine-cytokine receptor interaction|C-type lectin receptor signaling pathway|Chemokine signaling pathway
Ccr7	134.937	228.204	41.6708	0.182604	-2.45321	0.0405203	1	Down	10.7758	0.762183	8.55717	0.977584	0.272187	2.24246	GeneID:12775,Genbank:NM_001301713.1,MGI:MGI:103011	chemokine (C-C motif) receptor 7		GO:0004950,GO:0005515,GO:0005622,GO:0005739,GO:0005886,GO:0016021,GO:0006935,GO:0016493,GO:0006954,GO:0030036,GO:0032496,GO:0032649,GO:0032735,GO:0032760,GO:0050718,GO:0034695,GO:0050766,GO:0035757,GO:0050862,GO:0035758,GO:0051491,GO:0071345,GO:0071731,GO:0072610,GO:0001768,GO:0090023,GO:0002408,GO:0002518,GO:0097022,GO:0002606,GO:0002649,GO:0002885,GO:0002922,GO:0004871,GO:0004930,GO:0006955,GO:…	chemokine receptor activity|protein binding|intracellular|mitochondrion|plasma membrane|integral component of membrane|chemotaxis|C-C chemokine receptor activity|inflammatory response|actin cytoskeleton organization|response to lipopolysaccharide|regulation of interferon-gamma production|positive regulation of interleukin-12 production|positive regulation of tumor necrosis factor production|posit…	mmu04060,mmu04062	Cytokine-cytokine receptor interaction|Chemokine signaling pathway
Cd209b	125.145	231.473	18.8172	0.0812933	-3.62072	0.0471872	1	Down	3.88932	0.0421541	7.75548	0.0411371	0.788239	0.193431	GeneID:69165,Genbank:NM_001037800.3,MGI:MGI:1916415	CD209b antigen		GO:0006897,GO:0006910,GO:0009897,GO:0016020,GO:0016021,GO:0016045,GO:0030246,GO:0030247,GO:0042535,GO:0046872,GO:0050766,GO:0001872,GO:0001879,GO:0005537	endocytosis|phagocytosis, recognition|external side of plasma membrane|membrane|integral component of membrane|detection of bacterium|carbohydrate binding|polysaccharide binding|positive regulation of tumor necrosis factor biosynthetic process|metal ion binding|positive regulation of phagocytosis|(1->3)-beta-D-glucan binding|detection of yeast|mannose binding	mmu04145,mmu04625,mmu05152,mmu05162	Phagosome|C-type lectin receptor signaling pathway|Tuberculosis|Measles
Cd27	64.7155	107.241	22.1898	0.206915	-2.27289	0.0482773	1	Down	2.97674	0.2334	2.58477	0.497609	0.0656203	0.612295	GeneID:21940,Genbank:XM_006505901.3,MGI:MGI:88326	CD27 antigen		GO:0046330,GO:0042981,GO:0005887,GO:0048305,GO:0043027,GO:0006915,GO:0070233,GO:0043066,GO:0006954,GO:0097190,GO:0006955,GO:0007275,GO:0009897,GO:0009986,GO:0016020,GO:0097191,GO:0043154,GO:0016021,GO:0043410,GO:0032496,GO:0045078,GO:0033209,GO:0004888,GO:0045579,GO:0042100,GO:0005031,GO:0045582,GO:0042127,GO:0005515	positive regulation of JNK cascade|regulation of apoptotic process|integral component of plasma membrane|immunoglobulin secretion|cysteine-type endopeptidase inhibitor activity involved in apoptotic process|apoptotic process|negative regulation of T cell apoptotic process|negative regulation of apoptotic process|inflammatory response|apoptotic signaling pathway|immune response|multicellular organ…	mmu04060	Cytokine-cytokine receptor interaction
Cd300e	31.98	13.8861	50.0739	3.60603	1.85041	0.0448851	1	Up	0.268992	0.201353	0.297264	0.430692	1.55117	0.678353	GeneID:217306,Genbank:XM_006533073.1,MGI:MGI:2387602	CD300E molecule		GO:0008150,GO:0016020,GO:0016021,GO:0002376,GO:0003674,GO:0005886	biological_process|membrane|integral component of membrane|immune system process|molecular_function|plasma membrane
Cd40lg	12.1687	21.9784	2.35894	0.10733	-3.21988	0.0305082	1	Down	0.974034	0.0375008	0.736655	0	0	0.232194	GeneID:21947,Genbank:NM_011616.2,MGI:MGI:88337	CD40 ligand		GO:2000353,GO:0042995,GO:0030168,GO:0005174,GO:2001200,GO:0043066,GO:0030183,GO:0005576,GO:0044297,GO:0030890,GO:0005615,GO:0045190,GO:0005886,GO:0006954,GO:0006955,GO:0007165,GO:0032729,GO:0007257,GO:0045348,GO:0032733,GO:0009897,GO:0048305,GO:0032735,GO:0009986,GO:0051023,GO:0032753,GO:0010628,GO:0002839,GO:0051092,GO:0042100,GO:0016020,GO:0005125,GO:0097028,GO:0042102,GO:0016021,GO:0005164	positive regulation of endothelial cell apoptotic process|cell projection|platelet activation|CD40 receptor binding|positive regulation of dendritic cell differentiation|negative regulation of apoptotic process|B cell differentiation|extracellular region|cell body|positive regulation of B cell proliferation|extracellular space|isotype switching|plasma membrane|inflammatory response|immune respons…	mmu04064,mmu04060,mmu04514,mmu04660,mmu04672,mmu05310,mmu05322,mmu05320,mmu05330,mmu05340,mmu05416,mmu05144,mmu05145	NF-kappa B signaling pathway|Cytokine-cytokine receptor interaction|Cell adhesion molecules (CAMs)|T cell receptor signaling pathway|Intestinal immune network for IgA production|Asthma|Systemic lupus erythematosus|Autoimmune thyroid disease|Allograft rejection|Primary immunodeficiency|Viral myocarditis|Malaria|Toxoplasmosis
Cd5	90.287	157.742	22.8324	0.144745	-2.78841	0.0403391	1	Down	4.82283	0.170985	3.10863	0.250045	0.0984169	0.674408	GeneID:12507,Genbank:XM_006526621.2,MGI:MGI:88340	CD5 antigen		GO:0005886,GO:0009897,GO:0016020,GO:0016021,GO:0031295,GO:0044214,GO:0097190,GO:0005044,GO:0005515	plasma membrane|external side of plasma membrane|membrane|integral component of membrane|T cell costimulation|spanning component of plasma membrane|apoptotic signaling pathway|scavenger receptor activity|protein binding	mmu04640	Hematopoietic cell lineage
Cd5l	15.6241	27.2272	4.02093	0.14768	-2.75945	0.00147209	0.573793	Down	0.987183	0.290164	0.508593	0.107254	0.0216733	0.0916176	GeneID:11801,Genbank:NM_009690.2,MGI:MGI:1334419	CD5 antigen-like		GO:0005615,GO:0005737,GO:0006915,GO:0006954,GO:0016020,GO:0002376,GO:0005044,GO:0005576	extracellular space|cytoplasm|apoptotic process|inflammatory response|membrane|immune system process|scavenger receptor activity|extracellular region
Cd8b1	48.5371	85.9671	11.107	0.129201	-2.95231	0.0439803	1	Down	4.58167	0.0346312	3.66233	0.478639	0	0.63994	GeneID:12526,Genbank:NM_009858.2,MGI:MGI:88347	CD8 antigen, beta chain 1		GO:0009897,GO:0009986,GO:0016020,GO:0016021,GO:0002250,GO:0002376,GO:0005515	external side of plasma membrane|cell surface|membrane|integral component of membrane|adaptive immune response|immune system process|protein binding	mmu04514,mmu04640,mmu04612,mmu04660,mmu05340	Cell adhesion molecules (CAMs)|Hematopoietic cell lineage|Antigen processing and presentation|T cell receptor signaling pathway|Primary immunodeficiency
Cemip	41.587	61.7283	21.4456	0.347419	-1.52525	0.0419151	1	Down	0.0981767	0.190968	0.324694	0.0614327	0.038069	0.115495	GeneID:80982,Genbank:XM_006508352.3,MGI:MGI:2443629	cell migration inducing protein, hyaluronan binding		GO:0032050,GO:0010800,GO:0005540,GO:0045334,GO:0016020,GO:0046923,GO:0016787,GO:0051281,GO:0005576,GO:0005634,GO:0005737,GO:0016798,GO:0005783,GO:0090314,GO:0030214,GO:0005886,GO:1900020,GO:0005905,GO:0004415,GO:0030335,GO:0007605,GO:0030665,GO:0008152	clathrin heavy chain binding|positive regulation of peptidyl-threonine phosphorylation|hyaluronic acid binding|clathrin-coated endocytic vesicle|membrane|ER retention sequence binding|hydrolase activity|positive regulation of release of sequestered calcium ion into cytosol|extracellular region|nucleus|cytoplasm|hydrolase activity, acting on glycosyl bonds|endoplasmic reticulum|positive regulation…
Ces1d	918.881	606.82	1230.94	2.02851	1.02042	0.0401721	1	Up	19.0716	5.25213	11.6702	13.6063	28.9812	29.4159	GeneID:104158,Genbank:NM_053200.2,MGI:MGI:2148202	carboxylesterase 1D		GO:0052689,GO:0016042,GO:0004806,GO:0016787,GO:0005615,GO:0005737,GO:0005783,GO:0005788,GO:0005811,GO:0019626,GO:0005829,GO:0030339,GO:0006629,GO:0030855,GO:0006637,GO:0034379,GO:0006695,GO:0004771,GO:0046464,GO:0009636,GO:0051791	carboxylic ester hydrolase activity|lipid catabolic process|triglyceride lipase activity|hydrolase activity|extracellular space|cytoplasm|endoplasmic reticulum|endoplasmic reticulum lumen|lipid droplet|short-chain fatty acid catabolic process|cytosol|fatty-acyl-ethyl-ester synthase activity|lipid metabolic process|epithelial cell differentiation|acyl-CoA metabolic process|very-low-density lipopro…	mmu00983	Drug metabolism - other enzymes
Ces2e	3615.53	2252.79	4978.28	2.20983	1.14394	0.0058032	0.928355	Up	52.3528	24.1414	18.7564	58.8923	57.9397	90.733	GeneID:234673,Genbank:NM_172759.3,MGI:MGI:2443170	carboxylesterase 2E		GO:0005783,GO:0016042,GO:0016787,GO:0043231,GO:0052689,GO:0102209,GO:0004771,GO:0004806,GO:0005615	endoplasmic reticulum|lipid catabolic process|hydrolase activity|intracellular membrane-bounded organelle|carboxylic ester hydrolase activity|trans-permethrin hydrolase activity|sterol esterase activity|triglyceride lipase activity|extracellular space	mmu00983	Drug metabolism - other enzymes
Chp2	2135.51	1269.36	3001.66	2.3647	1.24166	0.000697535	0.412871	Up	73.2702	23.7689	22.7007	78.3225	97.2493	94.297	GeneID:70261,Genbank:XM_011241899.1,MGI:MGI:1917511	calcineurin-like EF hand protein 2		GO:0005886,GO:0006814,GO:0006885,GO:0008284,GO:0010922,GO:0015031,GO:0016020,GO:0042307,GO:0045944,GO:0046872,GO:0070886,GO:0005509,GO:0071277,GO:0005634,GO:0005737	plasma membrane|sodium ion transport|regulation of pH|positive regulation of cell proliferation|positive regulation of phosphatase activity|protein transport|membrane|positive regulation of protein import into nucleus|positive regulation of transcription by RNA polymerase II|metal ion binding|positive regulation of calcineurin-NFAT signaling cascade|calcium ion binding|cellular response to calciu…
Chrdl2	57.0295	84.0573	30.0017	0.356919	-1.48633	0.00911739	1	Down	0.477973	0.917852	1.19637	0.282521	0.337254	0.22344	GeneID:69121,Genbank:NM_133709.3,MGI:MGI:1916371	chordin-like 2		GO:0007275,GO:0030154,GO:0030514,GO:0051216,GO:0001503,GO:0005515,GO:0005576	multicellular organism development|cell differentiation|negative regulation of BMP signaling pathway|cartilage development|ossification|protein binding|extracellular region
Clca4a	8563.32	4649.22	12477.4	2.68377	1.42426	0.00285275	0.700957	Up	52.7098	41.7128	50.6537	84.9812	189.694	118.769	GeneID:99663,Genbank:NM_207208.3,MGI:MGI:2139744	chloride channel accessory 4A		GO:0005576,GO:0005886,GO:0005887,GO:0006508,GO:0006821,GO:0008233,GO:0008237,GO:0015276,GO:0016020,GO:0016021,GO:0016787,GO:0005229,GO:0046872,GO:0005254	extracellular region|plasma membrane|integral component of plasma membrane|proteolysis|chloride transport|peptidase activity|metallopeptidase activity|ligand-gated ion channel activity|membrane|integral component of membrane|hydrolase activity|intracellular calcium activated chloride channel activity|metal ion binding|chloride channel activity	mmu04924,mmu04972	Renin secretion|Pancreatic secretion
Clca4b	2464.63	4711.23	218.04	0.0462809	-4.43344	0.0093468	1	Down	1.11092	57.3855	84.2288	0.638866	2.95082	3.01534	GeneID:99709,Genbank:NM_001033199.3,MGI:MGI:2139790	chloride channel accessory 4B		GO:0005229,GO:0005887,GO:1902476	intracellular calcium activated chloride channel activity|integral component of plasma membrane|chloride transmembrane transport	mmu04924,mmu04972	Renin secretion|Pancreatic secretion
Cldn1	40.4824	55.9281	25.0368	0.44766	-1.15952	0.0287723	1	Down	1.05557	0.806829	0.914865	0.176153	0.4496	0.624603	GeneID:12737,Genbank:NM_016674.4,MGI:MGI:1276109	claudin 1		GO:0061772,GO:0016328,GO:0005737,GO:0070673,GO:0016338,GO:0005886,GO:0070830,GO:0030054,GO:0005887,GO:0090557,GO:0005923,GO:0008065,GO:0042802,GO:0016020,GO:1903348,GO:0045216,GO:0016021,GO:0051260,GO:0016323,GO:0051291,GO:0016324,GO:0001618,GO:0061436,GO:0005198,GO:0005515	drug transport across blood-nerve barrier|lateral plasma membrane|cytoplasm|response to interleukin-18|calcium-independent cell-cell adhesion via plasma membrane cell-adhesion molecules|plasma membrane|bicellular tight junction assembly|cell junction|integral component of plasma membrane|establishment of endothelial intestinal barrier|bicellular tight junction|establishment of blood-nerve barrier…	mmu04514,mmu04530,mmu04670,mmu05160	Cell adhesion molecules (CAMs)|Tight junction|Leukocyte transendothelial migration|Hepatitis C
Cldn11	12.2016	19.7122	4.69091	0.237969	-2.07115	0.0274665	1	Down	0.832121	0.396289	0.582831	0.250317	0.0646202	0.131723	GeneID:18417,Genbank:NM_008770.3,MGI:MGI:106925	claudin 11		GO:0005887,GO:0005923,GO:0007155,GO:0007283,GO:0008366,GO:0016020,GO:0016021,GO:0030054,GO:0043209,GO:0045178,GO:0005198,GO:0005515,GO:0005886	integral component of plasma membrane|bicellular tight junction|cell adhesion|spermatogenesis|axon ensheathment|membrane|integral component of membrane|cell junction|myelin sheath|basal part of cell|structural molecule activity|protein binding|plasma membrane	mmu04514,mmu04530,mmu04670,mmu05160	Cell adhesion molecules (CAMs)|Tight junction|Leukocyte transendothelial migration|Hepatitis C
Cldn15	2216.25	1220.2	3212.29	2.63258	1.39648	0.0387827	1	Up	63.7921	16.4303	17.6511	45.6561	120.016	82.528	GeneID:60363,Genbank:NM_021719.4,MGI:MGI:1913103	claudin 15		GO:0006811,GO:0016020,GO:0016021,GO:0016328,GO:0030054,GO:0005198,GO:0005886,GO:0005923	ion transport|membrane|integral component of membrane|lateral plasma membrane|cell junction|structural molecule activity|plasma membrane|bicellular tight junction	mmu04514,mmu04530,mmu04670,mmu05160	Cell adhesion molecules (CAMs)|Tight junction|Leukocyte transendothelial migration|Hepatitis C
Clec4g	4.06255	7.78791	0.337202	0.0432981	-4.52955	0.0313324	1	Down	0.478837	0	0.272937	0	0	0	GeneID:75863,Genbank:NM_029465.3,MGI:MGI:1923113	C-type lectin domain family 4, member g		GO:0005886,GO:0016020,GO:0016021,GO:0030246,GO:0030247,GO:0042130,GO:0002710,GO:0005515	plasma membrane|membrane|integral component of membrane|carbohydrate binding|polysaccharide binding|negative regulation of T cell proliferation|negative regulation of T cell mediated immunity|protein binding
Cma1	28.6029	49.8243	7.38139	0.148148	-2.75489	0.0422866	1	Down	0.174117	2.65007	2.83011	0.575904	0.0412842	0.0862875	GeneID:17228,Genbank:NM_010780.3,MGI:MGI:96941	chymase 1, mast cell		GO:0031012,GO:0005576,GO:0005615,GO:0034769,GO:0005622,GO:0005737,GO:0006508,GO:0006955,GO:0042277,GO:0008233,GO:0043231,GO:0008236,GO:0045766,GO:0016485,GO:0050720,GO:0016787,GO:0004175,GO:0022617,GO:0004252,GO:0030141	extracellular matrix|extracellular region|extracellular space|basement membrane disassembly|intracellular|cytoplasm|proteolysis|immune response|peptide binding|peptidase activity|intracellular membrane-bounded organelle|serine-type peptidase activity|positive regulation of angiogenesis|protein processing|interleukin-1 beta biosynthetic process|hydrolase activity|endopeptidase activity|extracellul…	mmu04614	Renin-angiotensin system
Cnga1	10.6993	20.0604	1.33827	0.066712	-3.90591	0.0422998	1	Down	0.471958	0	0.270807	0	0.0133878	0.0275239	GeneID:12788,Genbank:NM_007723.2,MGI:MGI:88436	cyclic nucleotide gated channel alpha 1		GO:0071805,GO:0030553,GO:0005221,GO:0098655,GO:0005222,GO:0042391,GO:0005223,GO:0005249,GO:0005737,GO:0005887,GO:0042622,GO:0006811,GO:0043195,GO:0007165,GO:0050896,GO:0007601,GO:0051480,GO:0016020,GO:0000166,GO:0051899,GO:0016021,GO:0001750,GO:0055085,GO:0017071,GO:0005216	potassium ion transmembrane transport|cGMP binding|intracellular cyclic nucleotide activated cation channel activity|cation transmembrane transport|intracellular cAMP activated cation channel activity|regulation of membrane potential|intracellular cGMP activated cation channel activity|voltage-gated potassium channel activity|cytoplasm|integral component of plasma membrane|photoreceptor outer seg…	mmu04024,mmu04022,mmu04744	cAMP signaling pathway|cGMP - PKG signaling pathway|Phototransduction
Cpa2	58.6004	29.9515	87.2492	2.91302	1.54251	0.00864646	1	Up	1.4168	0.0320617	0.475446	2.21138	2.07888	1.67583	GeneID:232680,Genbank:NM_001024698.2,MGI:MGI:3617840	carboxypeptidase A2, pancreatic		GO:0005576,GO:0005615,GO:0006508,GO:0008233,GO:0008237,GO:0008270,GO:0016787,GO:0046872,GO:0004180,GO:0004181	extracellular region|extracellular space|proteolysis|peptidase activity|metallopeptidase activity|zinc ion binding|hydrolase activity|metal ion binding|carboxypeptidase activity|metallocarboxypeptidase activity	mmu04972,mmu04974	Pancreatic secretion|Protein digestion and absorption
Cpn1	150.592	45.8475	255.336	5.56924	2.47748	0.0334794	1	Up	1.87051	0.336414	0.438334	0.753201	3.99681	6.31125	GeneID:93721,Genbank:XM_011247407.1,MGI:MGI:2135874	carboxypeptidase N, polypeptide 1		GO:0030070,GO:0004185,GO:0030141,GO:0005576,GO:0043025,GO:0005615,GO:0005794,GO:0006508,GO:0006518,GO:0046872,GO:0008233,GO:0051384,GO:0008237,GO:0097060,GO:0008270,GO:0010815,GO:0004180,GO:0016485,GO:0016787,GO:0004181	insulin processing|serine-type carboxypeptidase activity|secretory granule|extracellular region|neuronal cell body|extracellular space|Golgi apparatus|proteolysis|peptide metabolic process|metal ion binding|peptidase activity|response to glucocorticoid|metallopeptidase activity|synaptic membrane|zinc ion binding|bradykinin catabolic process|carboxypeptidase activity|protein processing|hydrolase a…
Cpn2	134.044	229.295	38.7925	0.169182	-2.56335	0.0449364	1	Down	0.316182	3.59534	2.79812	0.870786	0.2	0.0506409	GeneID:71756,Genbank:XM_006522585.1,MGI:MGI:1919006	carboxypeptidase N, polypeptide 2		GO:0003674,GO:0005576,GO:0008150	molecular_function|extracellular region|biological_process
Cpxm1	81.2013	120.531	41.8719	0.347396	-1.52535	0.000256241	0.206821	Down	1.90492	1.65367	2.74587	0.38331	0.974439	0.527003	GeneID:56264,Genbank:NM_019696.2,MGI:MGI:1934569	carboxypeptidase X 1 (M14 family)		GO:0005576,GO:0005615,GO:0006508,GO:0006518,GO:0008233,GO:0008237,GO:0008270,GO:0016485,GO:0016787,GO:0046872,GO:0004180,GO:0004181	extracellular region|extracellular space|proteolysis|peptide metabolic process|peptidase activity|metallopeptidase activity|zinc ion binding|protein processing|hydrolase activity|metal ion binding|carboxypeptidase activity|metallocarboxypeptidase activity
Creb3l3	48.5831	21.7876	75.3785	3.45969	1.79064	0.0424485	1	Up	0.936404	0.0382568	0.228774	0.631017	1.72868	1.03598	GeneID:208677,Genbank:NM_145365.3,MGI:MGI:2384786	cAMP responsive element binding protein 3-like 3	TF_bZIP	GO:0016021,GO:0001228,GO:0030968,GO:0003677,GO:0003700,GO:0005634,GO:0035497,GO:0005783,GO:0042803,GO:0045944,GO:0006351,GO:0046982,GO:0006355,GO:0000976,GO:1990440,GO:0006986,GO:0000977,GO:0016020	integral component of membrane|transcriptional activator activity, RNA polymerase II transcription regulatory region sequence-specific DNA binding|endoplasmic reticulum unfolded protein response|DNA binding|DNA binding transcription factor activity|nucleus|cAMP response element binding|endoplasmic reticulum|protein homodimerization activity|positive regulation of transcription by RNA polymerase I…	mmu04668,mmu04024,mmu04022,mmu04151,mmu04152,mmu04911,mmu04922,mmu04915,mmu04926,mmu04918,mmu04916,mmu04925,mmu04927,mmu04261,mmu04962,mmu04725,mmu04728,mmu04211,mmu04714,mmu05203,mmu05215,mmu05016,mmu05030,mmu05031,mmu05034,mmu04931,mmu04934,mmu05161,mmu05165	TNF signaling pathway|cAMP signaling pathway|cGMP - PKG signaling pathway|PI3K-Akt signaling pathway|AMPK signaling pathway|Insulin secretion|Glucagon signaling pathway|Estrogen signaling pathway|Relaxin signaling pathway|Thyroid hormone synthesis|Melanogenesis|Aldosterone synthesis and secretion|Cortisol synthesis and secretion|Adrenergic signaling in cardiomyocytes|Vasopressin-regulated water r…
Crisp3	8.57507	1.37769	15.7725	11.4484	3.51708	0.0125807	1	Up	0.0376764	0.107799	0	0.873275	0.0788326	0.402247	GeneID:11572,Genbank:NM_009639.2,MGI:MGI:102552	cysteine-rich secretory protein 3		GO:0005576,GO:0005615,GO:0031410	extracellular region|extracellular space|cytoplasmic vesicle
Csf2rb	404.608	546.075	263.141	0.481877	-1.05326	0.0486437	1	Down	5.06146	2.01165	6.37114	1.45674	2.46649	2.19637	GeneID:12983,Genbank:XM_006520390.3,MGI:MGI:1339759	colony stimulating factor 2 receptor, beta, low-affinity (granulocyte-macrophage)		GO:0016020,GO:0016021,GO:0019221,GO:0001558,GO:0004896,GO:0005515	membrane|integral component of membrane|cytokine-mediated signaling pathway|regulation of cell growth|cytokine receptor activity|protein binding	mmu04630,mmu04060,mmu04210,mmu05200	Jak-STAT signaling pathway|Cytokine-cytokine receptor interaction|Apoptosis|Pathways in cancer
Csf2rb2	335.591	514.937	156.245	0.303426	-1.72059	0.00465453	0.875081	Down	4.82188	2.21846	6.43473	0.815509	1.5575	1.50548	GeneID:12984,Genbank:NM_001287389.1,MGI:MGI:1339760	colony stimulating factor 2 receptor, beta 2, low-affinity (granulocyte-macrophage)		GO:0016020,GO:0016021,GO:0019221,GO:0004896,GO:0005515,GO:0005886	membrane|integral component of membrane|cytokine-mediated signaling pathway|cytokine receptor activity|protein binding|plasma membrane	mmu04630,mmu04060,mmu04210,mmu05200	Jak-STAT signaling pathway|Cytokine-cytokine receptor interaction|Apoptosis|Pathways in cancer
Csrp1	11341.4	15128.4	7554.29	0.499344	-1.00189	0.0247804	1	Down	268.294	554.461	396.415	176.78	198.529	218.881	GeneID:13007,Genbank:NM_007791.5,MGI:MGI:88549	cysteine and glycine-rich protein 1		GO:0030036,GO:0046872,GO:0005515,GO:0005634,GO:0015629	actin cytoskeleton organization|metal ion binding|protein binding|nucleus|actin cytoskeleton
Ctps2	284.262	490.547	77.9769	0.158959	-2.65327	0.0200185	1	Down	0.524731	4.1821	4.86041	0.420782	0.310822	0.631076	GeneID:55936,Genbank:XM_006528911.2,MGI:MGI:1933185	cytidine 5'-triphosphate synthase 2		GO:0005739,GO:0006221,GO:0006241,GO:0006541,GO:0016874,GO:0000166,GO:0003883,GO:0005524	mitochondrion|pyrimidine nucleotide biosynthetic process|CTP biosynthetic process|glutamine metabolic process|ligase activity|nucleotide binding|CTP synthase activity|ATP binding	mmu00240	Pyrimidine metabolism
Ctse	691.435	1092.83	290.035	0.265397	-1.91377	0.00253372	0.673415	Down	11.2211	26.8414	21.5565	7.6413	1.93511	5.93389	GeneID:13034,Genbank:NM_007799.3,MGI:MGI:107361	cathepsin E		GO:0005768,GO:0006508,GO:0008233,GO:0016540,GO:0016787,GO:0019886,GO:0030163,GO:0004190,GO:0042803	endosome|proteolysis|peptidase activity|protein autoprocessing|hydrolase activity|antigen processing and presentation of exogenous peptide antigen via MHC class II|protein catabolic process|aspartic-type endopeptidase activity|protein homodimerization activity	mmu04142	Lysosome
Cxcl5	39.8219	72.7092	6.93473	0.0953762	-3.39023	0.0424502	1	Down	0.376592	2.42164	5.35426	0.0386901	0.663344	0.121085	GeneID:20311,Genbank:NM_009141.3,MGI:MGI:1096868	chemokine (C-X-C motif) ligand 5		GO:0061844,GO:0030593,GO:0005125,GO:0070098,GO:0031100,GO:0005576,GO:0070951,GO:0032496,GO:0005615,GO:0071222,GO:0006935,GO:0006952,GO:0006954,GO:0090023,GO:0032642,GO:0006955,GO:0042119,GO:0007186,GO:0042127,GO:0008009,GO:0001776,GO:0045236,GO:0001816,GO:0046427,GO:0010976,GO:0002690	antimicrobial humoral immune response mediated by antimicrobial peptide|neutrophil chemotaxis|cytokine activity|chemokine-mediated signaling pathway|animal organ regeneration|extracellular region|regulation of neutrophil mediated killing of gram-negative bacterium|response to lipopolysaccharide|extracellular space|cellular response to lipopolysaccharide|chemotaxis|defense response|inflammatory re…	mmu04060,mmu04657,mmu04062,mmu05323,mmu05133	Cytokine-cytokine receptor interaction|IL-17 signaling pathway|Chemokine signaling pathway|Rheumatoid arthritis|Pertussis
Cyp1b1	58.728	105.469	11.9869	0.113653	-3.13729	0.0395695	1	Down	1.00388	0.0326691	1.575	0.0394921	0.134539	0.116184	GeneID:13078,Genbank:XM_006523577.3,MGI:MGI:88590	cytochrome P450, family 1, subfamily b, polypeptide 1		GO:0006304,GO:0006725,GO:0006805,GO:0006809,GO:0007155,GO:0016712,GO:0008202,GO:0018894,GO:0008210,GO:0019369,GO:0020037,GO:0030199,GO:0030336,GO:0046427,GO:0032088,GO:0046466,GO:0033629,GO:0046872,GO:0042537,GO:0048514,GO:0055114,GO:0061298,GO:0061304,GO:0001525,GO:0070301,GO:0002930,GO:0070330,GO:0004497,GO:0071407,GO:0005506,GO:0005634,GO:0005739,GO:0005783,GO:0008285,GO:0008631,GO:0009404,GO:…	DNA modification|cellular aromatic compound metabolic process|xenobiotic metabolic process|nitric oxide biosynthetic process|cell adhesion|oxidoreductase activity, acting on paired donors, with incorporation or reduction of molecular oxygen, reduced flavin or flavoprotein as one donor, and incorporation of one atom of oxygen|steroid metabolic process|dibenzo-p-dioxin metabolic process|estrogen me…	mmu00140,mmu00380,mmu00980,mmu04913,mmu05206,mmu05204	Steroid hormone biosynthesis|Tryptophan metabolism|Metabolism of xenobiotics by cytochrome P450|Ovarian Steroidogenesis|MicroRNAs in cancer|Chemical carcinogenesis
Cyp2c69	327.632	177.226	478.038	2.69733	1.43153	0.00731592	1	Up	6.04769	1.20905	0.950837	7.19384	6.14636	7.70607	GeneID:100043108,Genbank:NM_001104525.1,MGI:MGI:3721049	cytochrome P450, family 2, subfamily c, polypeptide 69		GO:0008392,GO:0008395,GO:0016712,GO:0019373,GO:0020037,GO:0042738,GO:0043231,GO:0055114,GO:0005737,GO:0006082,GO:0006805	arachidonic acid epoxygenase activity|steroid hydroxylase activity|oxidoreductase activity, acting on paired donors, with incorporation or reduction of molecular oxygen, reduced flavin or flavoprotein as one donor, and incorporation of one atom of oxygen|epoxygenase P450 pathway|heme binding|exogenous drug catabolic process|intracellular membrane-bounded organelle|oxidation-reduction process|cyto…
Cyp2d12	638.788	912.287	365.29	0.400411	-1.32045	0.0124034	1	Down	12.2766	21.372	18.1735	9.53945	1.88805	6.96211	GeneID:380997,Genbank:XM_006521128.2,MGI:MGI:88604	cytochrome P450, family 2, subfamily d, polypeptide 12		GO:0008395,GO:0016712,GO:0019369,GO:0020037,GO:0042738,GO:0043231,GO:0055114,GO:0005737,GO:0006082,GO:0006805	steroid hydroxylase activity|oxidoreductase activity, acting on paired donors, with incorporation or reduction of molecular oxygen, reduced flavin or flavoprotein as one donor, and incorporation of one atom of oxygen|arachidonic acid metabolic process|heme binding|exogenous drug catabolic process|intracellular membrane-bounded organelle|oxidation-reduction process|cytoplasm|organic acid metabolic…	mmu00140,mmu04726	Steroid hormone biosynthesis|Serotonergic synapse
Cyp2d9	923.47	1379.98	466.957	0.338379	-1.56329	0.00195352	0.598641	Down	22.9102	39.0134	52.0668	11.6635	6.35258	18.5536	GeneID:13105,Genbank:NM_010006.2,MGI:MGI:88606	cytochrome P450, family 2, subfamily d, polypeptide 9		GO:0043231,GO:0005783,GO:0006082,GO:0046872,GO:0006805,GO:0008395,GO:0016020,GO:0016491,GO:0016705,GO:0055114,GO:0016712,GO:0070330,GO:0019369,GO:0020037,GO:0004497,GO:0005506,GO:0042738,GO:0005737	intracellular membrane-bounded organelle|endoplasmic reticulum|organic acid metabolic process|metal ion binding|xenobiotic metabolic process|steroid hydroxylase activity|membrane|oxidoreductase activity|oxidoreductase activity, acting on paired donors, with incorporation or reduction of molecular oxygen|oxidation-reduction process|oxidoreductase activity, acting on paired donors, with incorporati…	mmu00140,mmu04726	Steroid hormone biosynthesis|Serotonergic synapse
Cyp2w1	150.875	211.455	90.2964	0.427025	-1.22761	0.0179909	1	Down	2.33841	1.24556	3.40199	0.669424	1.04105	1.07819	GeneID:545817,Genbank:NM_001160265.1,MGI:MGI:3616076	cytochrome P450, family 2, subfamily w, polypeptide 1		GO:0019373,GO:0005783,GO:0020037,GO:0005788,GO:0005886,GO:0006082,GO:0006805,GO:0008392,GO:0042738,GO:0008395,GO:0043231,GO:0009986,GO:0043390,GO:0016020,GO:0046872,GO:0016491,GO:0004497,GO:0055114,GO:0016705,GO:0005506,GO:0016712,GO:0005737	epoxygenase P450 pathway|endoplasmic reticulum|heme binding|endoplasmic reticulum lumen|plasma membrane|organic acid metabolic process|xenobiotic metabolic process|arachidonic acid epoxygenase activity|exogenous drug catabolic process|steroid hydroxylase activity|intracellular membrane-bounded organelle|cell surface|aflatoxin B1 metabolic process|membrane|metal ion binding|oxidoreductase activity…
Dab1	154.174	229.823	78.526	0.34168	-1.54928	0.0113402	1	Down	0.945294	1.14444	2.13992	0.663188	0.312794	0.351505	GeneID:13131,Genbank:XM_011240426.1,MGI:MGI:108554	disabled 1		GO:0007264,GO:0007275,GO:0007399,GO:0007417,GO:0007628,GO:0014069,GO:0016020,GO:0042169,GO:0016358,GO:0043005,GO:0043025,GO:0021517,GO:0043231,GO:0043548,GO:0045177,GO:0045666,GO:0045860,GO:0046426,GO:0048471,GO:0001764,GO:0005515,GO:0005543,GO:0005622,GO:0005829,GO:0005903,GO:0007162,GO:0021589,GO:0021795,GO:0021799,GO:0021813,GO:0021942,GO:0048712,GO:0050771,GO:0030154,GO:0035556,GO:0051645,GO:…	small GTPase mediated signal transduction|multicellular organism development|nervous system development|central nervous system development|adult walking behavior|postsynaptic density|membrane|SH2 domain binding|dendrite development|neuron projection|neuronal cell body|ventral spinal cord development|intracellular membrane-bounded organelle|phosphatidylinositol 3-kinase binding|apical part of cell…
Dcdc2a	26.4752	7.46788	45.4824	6.09041	2.60654	0.0266953	1	Up	0.061867	0.00492785	0.0289629	0.0532022	0.361196	0.233722	GeneID:195208,Genbank:XM_011244294.2,MGI:MGI:2652818	doublecortin domain containing 2a		GO:0060271,GO:0032502,GO:0007165,GO:0003674,GO:0072686,GO:0035556,GO:0007399,GO:0005654,GO:1902017,GO:0042995,GO:0007605,GO:0005737,GO:0045880,GO:0005815,GO:0005829,GO:0005856,GO:0008542,GO:0005874,GO:0048813,GO:0015630,GO:0005929,GO:0019894,GO:0060091,GO:0030030,GO:0001764,GO:0030111,GO:0005930,GO:0030864	cilium assembly|developmental process|signal transduction|molecular_function|mitotic spindle|intracellular signal transduction|nervous system development|nucleoplasm|regulation of cilium assembly|cell projection|sensory perception of sound|cytoplasm|positive regulation of smoothened signaling pathway|microtubule organizing center|cytosol|cytoskeleton|visual learning|microtubule|dendrite morphogen…
Ddah1	935.859	511.188	1360.53	2.6615	1.41224	0.0124341	1	Up	10.9237	5.43331	3.53617	11.3862	25.2272	14.7271	GeneID:69219,Genbank:NM_026993.3,MGI:MGI:1916469	dimethylarginine dimethylaminohydrolase 1		GO:0016813,GO:0005739,GO:0017014,GO:0006525,GO:0043116,GO:0006527,GO:0006809,GO:0008270,GO:0008285,GO:0045429,GO:0016403,GO:0045766,GO:0016597,GO:0000052,GO:0046872,GO:1900038,GO:0016787,GO:0003073	hydrolase activity, acting on carbon-nitrogen (but not peptide) bonds, in linear amidines|mitochondrion|protein nitrosylation|arginine metabolic process|negative regulation of vascular permeability|arginine catabolic process|nitric oxide biosynthetic process|zinc ion binding|negative regulation of cell proliferation|positive regulation of nitric oxide biosynthetic process|dimethylargininase activ…
Dmp1	42.6238	27.2012	58.0463	2.13396	1.09353	0.035454	1	Up	0.419242	0.295653	0.258447	0.520003	0.671586	0.817807	GeneID:13406,Genbank:XM_006534766.2,MGI:MGI:94910	dentin matrix protein 1		GO:0005634,GO:0005737,GO:0010811,GO:0030198,GO:0030544,GO:0031214,GO:0050840,GO:0070173,GO:0001503,GO:0005576,GO:0005578	nucleus|cytoplasm|positive regulation of cell-substrate adhesion|extracellular matrix organization|Hsp70 protein binding|biomineral tissue development|extracellular matrix binding|regulation of enamel mineralization|ossification|extracellular region|proteinaceous extracellular matrix
Dpep1	4779.92	2014.82	7545.02	3.74477	1.90488	0.000178201	0.175795	Up	98.2904	7.11592	11.1277	122.36	128.971	158.612	GeneID:13479,Genbank:NM_007876.2,MGI:MGI:94917	dipeptidase 1 (renal)		GO:0072341,GO:0035690,GO:0006508,GO:0042995,GO:0008233,GO:0043027,GO:0008235,GO:0008237,GO:0008239,GO:0008270,GO:0016020,GO:0043066,GO:0016787,GO:0043154,GO:0016805,GO:0045177,GO:0016999,GO:0046872,GO:0030054,GO:0005634,GO:0050667,GO:0030336,GO:0005886,GO:0070573,GO:0031225	modified amino acid binding|cellular response to drug|proteolysis|cell projection|peptidase activity|cysteine-type endopeptidase inhibitor activity involved in apoptotic process|metalloexopeptidase activity|metallopeptidase activity|dipeptidyl-peptidase activity|zinc ion binding|membrane|negative regulation of apoptotic process|hydrolase activity|negative regulation of cysteine-type endopeptidase…
Dsc3	122.921	229.028	16.815	0.073419	-3.7677	0.00549643	0.910817	Down	2.64435	0.221267	1.99209	0.043319	0.0306933	0.264812	GeneID:13507,Genbank:NM_007882.3,MGI:MGI:1194993	desmocollin 3		GO:0005737,GO:0005886,GO:0007155,GO:0007156,GO:0016020,GO:0016021,GO:0030054,GO:0030057,GO:0045295,GO:0046872,GO:0001701,GO:0050821,GO:0005509,GO:0005576	cytoplasm|plasma membrane|cell adhesion|homophilic cell adhesion via plasma membrane adhesion molecules|membrane|integral component of membrane|cell junction|desmosome|gamma-catenin binding|metal ion binding|in utero embryonic development|protein stabilization|calcium ion binding|extracellular region
Enpp2	1100.93	1479.73	722.135	0.488017	-1.035	0.00598662	0.936317	Down	8.7661	6.05811	12.0834	3.72054	3.38904	5.8156	GeneID:18606,Genbank:NM_015744.4,MGI:MGI:1321390	ectonucleotide pyrophosphatase/phosphodiesterase 2		GO:0005509,GO:0005576,GO:0005615,GO:0005737,GO:0005794,GO:0030247,GO:0005887,GO:0030334,GO:0006629,GO:0034638,GO:0006644,GO:0045765,GO:0046872,GO:0047391,GO:0048714,GO:0050731,GO:0051894,GO:0001953,GO:0003676,GO:0003824,GO:0004528,GO:0004551,GO:0004622,GO:0005044,GO:0006935,GO:0006955,GO:0008152,GO:0008270,GO:0008284,GO:0009395,GO:0060326,GO:0010634,GO:1900026,GO:0016042,GO:2000394,GO:0016787	calcium ion binding|extracellular region|extracellular space|cytoplasm|Golgi apparatus|polysaccharide binding|integral component of plasma membrane|regulation of cell migration|lipid metabolic process|phosphatidylcholine catabolic process|phospholipid metabolic process|regulation of angiogenesis|metal ion binding|alkylglycerophosphoethanolamine phosphodiesterase activity|positive regulation of ol…	mmu00565	Ether lipid metabolism
Ephb6	127.764	188.763	66.7651	0.353698	-1.49941	0.0167221	1	Down	1.56864	2.03334	4.06332	0.923635	0.737136	0.734339	GeneID:13848,Genbank:NM_001146351.1,MGI:MGI:1096338	Eph receptor B6		GO:0070374,GO:0031434,GO:0005887,GO:0004672,GO:0097458,GO:0032092,GO:0006468,GO:0004709,GO:2000525,GO:0033674,GO:0007169,GO:0004713,GO:0043005,GO:0004714,GO:0004871,GO:0004888,GO:0005003,GO:0007275,GO:0005005,GO:0043066,GO:0009968,GO:0005524,GO:0043235,GO:0009986,GO:0005576,GO:0043410,GO:0016020,GO:0005737,GO:0000166,GO:0050663,GO:0016021,GO:0005886,GO:0001806,GO:0050798,GO:0030154,GO:0002456	positive regulation of ERK1 and ERK2 cascade|mitogen-activated protein kinase kinase binding|integral component of plasma membrane|protein kinase activity|neuron part|positive regulation of protein binding|protein phosphorylation|MAP kinase kinase kinase activity|positive regulation of T cell costimulation|positive regulation of kinase activity|transmembrane receptor protein tyrosine kinase signa…	mmu04360	Axon guidance
Etnppl	52.4724	81.25	23.6948	0.291628	-1.7778	0.0255095	1	Down	0.507596	1.76341	1.2207	0.445711	0.315796	0.243108	GeneID:71760,Genbank:NM_001163587.1,MGI:MGI:1919010	ethanolamine phosphate phospholyase		GO:0008453,GO:0008483,GO:0016740,GO:0016829,GO:0030170,GO:0042802,GO:0050459,GO:0003824,GO:0005739,GO:0008150	alanine-glyoxylate transaminase activity|transaminase activity|transferase activity|lyase activity|pyridoxal phosphate binding|identical protein binding|ethanolamine-phosphate phospho-lyase activity|catalytic activity|mitochondrion|biological_process	mmu00564	Glycerophospholipid metabolism
Evx2	128.188	217.752	38.6244	0.177379	-2.4951	0.0157335	1	Down	0.554698	2.92241	2.81303	0.483458	0.0819538	0.593737	GeneID:14029,Genbank:XM_006498729.3,MGI:MGI:95462	even-skipped homeobox 2	Homeobox	GO:0007275,GO:0035108,GO:0043565,GO:0003677,GO:0005634,GO:0006355	multicellular organism development|limb morphogenesis|sequence-specific DNA binding|DNA binding|nucleus|regulation of transcription, DNA-templated
F12	2.99043	5.98086	0	0	#NAME?	0.0362733	1	Down	0.0285459	0.113982	0.0849068	0	0	0	GeneID:58992,Genbank:NM_021489.3,MGI:MGI:1891012	coagulation factor XII (Hageman factor)		GO:0051919,GO:0016485,GO:0004252,GO:0016540,GO:0005509,GO:0005576,GO:0005615,GO:0005791,GO:0006508,GO:0016787,GO:0007596,GO:0030193,GO:0030194,GO:0007599,GO:0031638,GO:0008233,GO:0002353,GO:0042730,GO:0008236,GO:0002542,GO:0051788,GO:0010756	positive regulation of fibrinolysis|protein processing|serine-type endopeptidase activity|protein autoprocessing|calcium ion binding|extracellular region|extracellular space|rough endoplasmic reticulum|proteolysis|hydrolase activity|blood coagulation|regulation of blood coagulation|positive regulation of blood coagulation|hemostasis|zymogen activation|peptidase activity|plasma kallikrein-kinin ca…	mmu04610	Complement and coagulation cascades
F8	45.2697	71.2291	19.3102	0.2711	-1.8831	0.0391971	1	Down	0.330414	0.0547311	0.269353	0.019117	0.0876509	0.0563769	GeneID:14069,Genbank:XM_006527790.3,MGI:MGI:88383	coagulation factor VIII		GO:0006953,GO:0007596,GO:0007597,GO:0007599,GO:0016491,GO:0030168,GO:0046872,GO:0055114,GO:0005507,GO:0005576,GO:0005615	acute-phase response|blood coagulation|blood coagulation, intrinsic pathway|hemostasis|oxidoreductase activity|platelet activation|metal ion binding|oxidation-reduction process|copper ion binding|extracellular region|extracellular space	mmu04610	Complement and coagulation cascades
Fa2h	2013.72	1290.69	2736.74	2.12037	1.08432	0.00110023	0.537919	Up	37.6163	20.0126	15.9991	51.1301	38.3254	57.7492	GeneID:338521,Genbank:NM_178086.3,MGI:MGI:2443327	fatty acid 2-hydroxylase		GO:0032287,GO:0005783,GO:0042127,GO:0006629,GO:0042634,GO:0006631,GO:0006633,GO:0008610,GO:0016020,GO:0043231,GO:0016021,GO:0046872,GO:0016491,GO:0055114,GO:0020037,GO:0080132,GO:0030258,GO:0001949,GO:0005506,GO:0032286	peripheral nervous system myelin maintenance|endoplasmic reticulum|regulation of cell proliferation|lipid metabolic process|regulation of hair cycle|fatty acid metabolic process|fatty acid biosynthetic process|lipid biosynthetic process|membrane|intracellular membrane-bounded organelle|integral component of membrane|metal ion binding|oxidoreductase activity|oxidation-reduction process|heme bindin…
Fabp2	4698.69	1437.05	7960.33	5.53937	2.46972	0.0103779	1	Up	165.595	11.1368	7.78449	109.665	417.025	463.198	GeneID:14079,Genbank:NM_007980.3,MGI:MGI:95478	fatty acid binding protein 2, intestinal		GO:0005737,GO:0005886,GO:0005902,GO:0006631,GO:0008289,GO:0015909,GO:0036041,GO:0045179,GO:0050892,GO:0098856,GO:0005324,GO:0005504,GO:0005622	cytoplasm|plasma membrane|microvillus|fatty acid metabolic process|lipid binding|long-chain fatty acid transport|long-chain fatty acid binding|apical cortex|intestinal absorption|intestinal lipid absorption|long-chain fatty acid transporter activity|fatty acid binding|intracellular	mmu03320,mmu04975	PPAR signaling pathway|Fat digestion and absorption
Far2	147.833	94.4469	201.219	2.13049	1.09119	0.00260198	0.679462	Up	1.0405	0.451542	0.428189	1.32579	1.12389	1.66609	GeneID:330450,Genbank:XM_006507069.3,MGI:MGI:2687035	fatty acyl CoA reductase 2		GO:0006629,GO:0010025,GO:0016020,GO:0016021,GO:0016491,GO:0035336,GO:0043231,GO:0055114,GO:0080019,GO:0005777,GO:0005779	lipid metabolic process|wax biosynthetic process|membrane|integral component of membrane|oxidoreductase activity|long-chain fatty-acyl-CoA metabolic process|intracellular membrane-bounded organelle|oxidation-reduction process|fatty-acyl-CoA reductase (alcohol-forming) activity|peroxisome|integral component of peroxisomal membrane	mmu04146	Peroxisome
Fbxw22	12.7211	1.62201	23.8202	14.6856	3.87633	0.000840925	0.466634	Up	0.0477773	0	0.0225804	0.514292	0.0710056	0.637381	GeneID:382156,Genbank:XM_006512180.2,MGI:MGI:3643290	F-box and WD-40 domain protein 22		GO:0003674,GO:0005575,GO:0008150	molecular_function|cellular_component|biological_process
Fcer2a	404.591	639.47	169.711	0.265393	-1.9138	0.0305892	1	Down	5.13669	1.38724	5.99598	1.00356	0	2.18136	GeneID:14128,Genbank:XM_006508697.3,MGI:MGI:95497	Fc receptor, IgE, low affinity II, alpha polypeptide		GO:0016020,GO:0016021,GO:0019863,GO:0030246,GO:0046872,GO:0051000,GO:0051712,GO:0051770,GO:0002925,GO:0005886,GO:0009897	membrane|integral component of membrane|IgE binding|carbohydrate binding|metal ion binding|positive regulation of nitric-oxide synthase activity|positive regulation of killing of cells of other organism|positive regulation of nitric-oxide synthase biosynthetic process|positive regulation of humoral immune response mediated by circulating immunoglobulin|plasma membrane|external side of plasma memb…	mmu04640,mmu05169	Hematopoietic cell lineage|Epstein-Barr virus infection
Fkbp5	1364.26	726.423	2002.09	2.7561	1.46263	0.00785624	1	Up	16.4282	3.24669	4.91782	28.4732	19.7861	15.8827	GeneID:14229,Genbank:NM_010220.4,MGI:MGI:104670	FK506 binding protein 5		GO:0003755,GO:0005515,GO:0005528,GO:0005634,GO:0005654,GO:0005737,GO:0016853,GO:0031072,GO:0061077,GO:0000413	peptidyl-prolyl cis-trans isomerase activity|protein binding|FK506 binding|nucleus|nucleoplasm|cytoplasm|isomerase activity|heat shock protein binding|chaperone-mediated protein folding|protein peptidyl-prolyl isomerization	mmu04915	Estrogen signaling pathway
Flnc	3434.07	5114.13	1754.01	0.342974	-1.54383	3.74344e-08	0.000332361	Down	18.8161	22.1514	27.9907	5.22923	7.80219	9.65982	GeneID:68794,Genbank:NM_001081185.1,MGI:MGI:95557	filamin C, gamma		GO:0005856,GO:0005886,GO:0008092,GO:0015629,GO:0016020,GO:0016528,GO:0030029,GO:0030506,GO:0042383,GO:0042802,GO:0048747,GO:0003779,GO:0051015,GO:0005737,GO:0005829	cytoskeleton|plasma membrane|cytoskeletal protein binding|actin cytoskeleton|membrane|sarcoplasm|actin filament-based process|ankyrin binding|sarcolemma|identical protein binding|muscle fiber development|actin binding|actin filament binding|cytoplasm|cytosol	mmu04010,mmu04510,mmu05205,mmu05132	MAPK signaling pathway|Focal adhesion|Proteoglycans in cancer|Salmonella infection
Fn1	13443.7	18834.2	8053.2	0.427583	-1.22572	0.0382969	1	Down	43.5707	102.223	64.2146	22.9085	35.8478	28.3843	GeneID:14268,Genbank:NM_001276413.1,MGI:MGI:95566	fibronectin 1		GO:0005578,GO:0005604,GO:0005605,GO:0005615,GO:0010628,GO:0016324,GO:0005793,GO:0016504,GO:0006953,GO:0018149,GO:0019899,GO:0030198,GO:0030335,GO:0050921,GO:0031012,GO:0051087,GO:0051702,GO:0052047,GO:0070062,GO:0070372,GO:0071288,GO:0001525,GO:0071347,GO:0001775,GO:0097718,GO:0001932,GO:1901166,GO:0002020,GO:0005102,GO:0005178,GO:0005515,GO:0005576,GO:0005577,GO:0007044,GO:0007155,GO:0007160,GO:…	proteinaceous extracellular matrix|basement membrane|basal lamina|extracellular space|positive regulation of gene expression|apical plasma membrane|endoplasmic reticulum-Golgi intermediate compartment|peptidase activator activity|acute-phase response|peptide cross-linking|enzyme binding|extracellular matrix organization|positive regulation of cell migration|positive regulation of chemotaxis|extra…	mmu04151,mmu04512,mmu04510,mmu04810,mmu05200,mmu05205,mmu05222,mmu04933,mmu05100,mmu05165,mmu05146	PI3K-Akt signaling pathway|ECM-receptor interaction|Focal adhesion|Regulation of actin cytoskeleton|Pathways in cancer|Proteoglycans in cancer|Small cell lung cancer|AGE-RAGE signaling pathway in diabetic complications|Bacterial invasion of epithelial cells|Human papillomavirus infection|Amoebiasis
Fndc5	261.233	171.729	350.737	2.04239	1.03026	0.0309367	1	Up	3.88316	3.71762	1.71802	8.24604	6.18734	3.91533	GeneID:384061,Genbank:XM_006503212.3,MGI:MGI:1917614	fibronectin type III domain containing 5		GO:0005777,GO:0005783,GO:0005886,GO:0014850,GO:0016020,GO:0016021,GO:0090336,GO:0005179,GO:0005515,GO:0005576	peroxisome|endoplasmic reticulum|plasma membrane|response to muscle activity|membrane|integral component of membrane|positive regulation of brown fat cell differentiation|hormone activity|protein binding|extracellular region
Foxl1	33.505	19.6139	47.3962	2.41647	1.2729	0.0268521	1	Up	0.287319	0.363593	0.421468	0.721624	0.73819	0.965701	GeneID:14241,Genbank:NM_008024.2,MGI:MGI:1347469	forkhead box L1	Fork head	GO:0003700,GO:0005634,GO:0006351,GO:0006355,GO:0006357,GO:0007495,GO:0007507,GO:0009653,GO:0030111,GO:0030154,GO:0030166,GO:0000981,GO:0043565,GO:0003677,GO:0061146	DNA binding transcription factor activity|nucleus|transcription, DNA-templated|regulation of transcription, DNA-templated|regulation of transcription by RNA polymerase II|visceral mesoderm-endoderm interaction involved in midgut development|heart development|anatomical structure morphogenesis|regulation of Wnt signaling pathway|cell differentiation|proteoglycan biosynthetic process|RNA polymerase…
Fscn1	446.254	642.257	250.251	0.389643	-1.35977	0.042026	1	Down	23.955	6.33191	16.3962	5.65617	4.46477	6.85948	GeneID:14086,Genbank:NM_007984.2,MGI:MGI:1352745	fascin actin-bundling protein 1		GO:0005856,GO:0005886,GO:0005902,GO:0005911,GO:0007015,GO:0007043,GO:0030036,GO:0007163,GO:0030054,GO:0008144,GO:0030175,GO:0030425,GO:0030426,GO:0048870,GO:0051015,GO:0030674,GO:0051017,GO:0001725,GO:0051491,GO:0001726,GO:0071437,GO:0071803,GO:0002102,GO:0003779,GO:0005515,GO:0005737,GO:0005829,GO:0009653,GO:0010592,GO:0015629,GO:0016477,GO:0030027,GO:0031253,GO:0031941,GO:0030035,GO:0032534,GO:…	cytoskeleton|plasma membrane|microvillus|cell-cell junction|actin filament organization|cell-cell junction assembly|actin cytoskeleton organization|establishment or maintenance of cell polarity|cell junction|drug binding|filopodium|dendrite|growth cone|cell motility|actin filament binding|protein binding, bridging|actin filament bundle assembly|stress fiber|positive regulation of filopodium assem…
Fut9	1463.5	2340.32	586.67	0.250679	-1.99609	0.0103832	1	Down	4.01069	10.9219	12.2718	4.13455	0.760076	2.04843	GeneID:14348,Genbank:NM_010243.3,MGI:MGI:1330859	fucosyltransferase 9		GO:0007399,GO:0008417,GO:0016020,GO:0016021,GO:0016740,GO:0016757,GO:0036065,GO:0046920,GO:0000139,GO:0005794,GO:0006486	nervous system development|fucosyltransferase activity|membrane|integral component of membrane|transferase activity|transferase activity, transferring glycosyl groups|fucosylation|alpha-(1->3)-fucosyltransferase activity|Golgi membrane|Golgi apparatus|protein glycosylation	mmu00515,mmu00601,mmu00603	Mannose type O-glycan biosyntheis|Glycosphingolipid biosynthesis - lacto and neolacto series|Glycosphingolipid biosynthesis - globo and isoglobo series
Gabra3	40.6737	13.7142	67.6333	4.93163	2.30207	3.15508e-05	0.0622497	Up	0.127723	0.160038	0.101194	0.413965	0.775327	0.698954	GeneID:14396,Genbank:NM_008067.4,MGI:MGI:95615	gamma-aminobutyric acid (GABA) A receptor, subunit alpha 3		GO:0005254,GO:0005886,GO:0005887,GO:0006811,GO:0006821,GO:0007165,GO:0007214,GO:0043005,GO:0045202,GO:0007268,GO:0045211,GO:0050877,GO:0051932,GO:0060078,GO:0098794,GO:0099565,GO:1902476,GO:0004888,GO:0004890,GO:0005216,GO:0005230,GO:0005237,GO:0008503,GO:0016020,GO:0016021,GO:0022851,GO:0030054,GO:0032590,GO:0034220,GO:1902711,GO:1904315,GO:0034707,GO:0042391	chloride channel activity|plasma membrane|integral component of plasma membrane|ion transport|chloride transport|signal transduction|gamma-aminobutyric acid signaling pathway|neuron projection|synapse|chemical synaptic transmission|postsynaptic membrane|nervous system process|synaptic transmission, GABAergic|regulation of postsynaptic membrane potential|postsynapse|chemical synaptic transmission,…	mmu04080,mmu04727,mmu04723,mmu04742,mmu05032,mmu05033	Neuroactive ligand-receptor interaction|GABAergic synapse|Retrograde endocannabinoid signaling|Taste transduction|Morphine addiction|Nicotine addiction
Gadd45b	389.604	528.044	251.164	0.47565	-1.07203	0.000228172	0.192936	Down	19.5918	19.0974	26.7312	12.1639	8.03619	9.35441	GeneID:17873,Genbank:NM_008655.1,MGI:MGI:107776	growth arrest and DNA-damage-inducible 45 beta		GO:0051726,GO:0005515,GO:0005634,GO:1900745,GO:0005737,GO:0006469,GO:0006915,GO:0006950,GO:0007275,GO:0030154,GO:0000185,GO:0043065,GO:0046330,GO:0000186	regulation of cell cycle|protein binding|nucleus|positive regulation of p38MAPK cascade|cytoplasm|negative regulation of protein kinase activity|apoptotic process|response to stress|multicellular organism development|cell differentiation|activation of MAPKKK activity|positive regulation of apoptotic process|positive regulation of JNK cascade|activation of MAPKK activity	mmu04010,mmu04064,mmu04068,mmu04110,mmu04210,mmu04115,mmu04218,mmu05200,mmu05202,mmu05210,mmu05212,mmu05225,mmu05226,mmu05214,mmu05216,mmu05220,mmu05217,mmu05218,mmu05213,mmu05224,mmu05222,mmu05223	MAPK signaling pathway|NF-kappa B signaling pathway|FoxO signaling pathway|Cell cycle|Apoptosis|p53 signaling pathway|Cellular senescence|Pathways in cancer|Transcriptional misregulation in cancers|Colorectal cancer|Pancreatic cancer|Hepatocellular carcinoma|Gastric cancer|Glioma|Thyroid cancer|Chronic myeloid leukemia|Basal cell carcinoma|Melanoma|Endometrial cancer|Breast cancer|Small cell lung…
Gbp2	1347.56	2077.93	617.186	0.29702	-1.75137	0.0176933	1	Down	13.0259	39.4038	46.7209	10.3534	8.12466	10.9713	GeneID:14469,Genbank:NM_010260.1,MGI:MGI:102772	guanylate binding protein 2		GO:0071222,GO:0005654,GO:0071346,GO:0005737,GO:0005794,GO:0005829,GO:0015629,GO:0016020,GO:0016787,GO:0020005,GO:0031410,GO:0035458,GO:0042832,GO:0000166,GO:0044406,GO:0003924,GO:0050830,GO:0005525	cellular response to lipopolysaccharide|nucleoplasm|cellular response to interferon-gamma|cytoplasm|Golgi apparatus|cytosol|actin cytoskeleton|membrane|hydrolase activity|symbiont-containing vacuole membrane|cytoplasmic vesicle|cellular response to interferon-beta|defense response to protozoan|nucleotide binding|adhesion of symbiont to host|GTPase activity|defense response to Gram-positive bacter…	mmu04621	NOD-like receptor signaling pathway
Gbp4	248.344	333.492	163.195	0.489353	-1.03105	0.0185691	1	Down	2.51269	1.12281	2.51842	0.829939	1.08223	1.18834	GeneID:17472,Genbank:NM_001256005.1,MGI:MGI:97072	guanylate binding protein 4		GO:0031397,GO:0032687,GO:0042308,GO:0050688,GO:0071346,GO:0000122,GO:0001933,GO:0005515	negative regulation of protein ubiquitination|negative regulation of interferon-alpha production|negative regulation of protein import into nucleus|regulation of defense response to virus|cellular response to interferon-gamma|negative regulation of transcription by RNA polymerase II|negative regulation of protein phosphorylation|protein binding
Gbp5	212.052	318.441	105.662	0.33181	-1.59157	1.0754e-05	0.0238699	Down	3.52082	3.61708	5.28839	1.2873	1.08348	1.80861	GeneID:229898,Genbank:NM_153564.2,MGI:MGI:2429943	guanylate binding protein 5		GO:0071346,GO:0005515,GO:0072616,GO:0005525,GO:1900017,GO:0005737,GO:0005794,GO:0006954,GO:0016020,GO:0016787,GO:1900227,GO:0031410,GO:0042802,GO:0045089,GO:0050702,GO:0000166,GO:0002376,GO:0051289,GO:0003924	cellular response to interferon-gamma|protein binding|interleukin-18 secretion|GTP binding|positive regulation of cytokine production involved in inflammatory response|cytoplasm|Golgi apparatus|inflammatory response|membrane|hydrolase activity|positive regulation of NLRP3 inflammasome complex assembly|cytoplasmic vesicle|identical protein binding|positive regulation of innate immune response|inte…	mmu04621	NOD-like receptor signaling pathway
Gdpd3	160.389	47.5603	273.218	5.74466	2.52222	6.04713e-10	1.07379e-05	Up	1.28731	0.405145	0.749294	7.79424	13.4959	8.41774	GeneID:68616,Genbank:NM_024228.2,MGI:MGI:1915866	glycerophosphodiester phosphodiesterase domain containing 3		GO:0005789,GO:0006629,GO:0006644,GO:0008081,GO:0016020,GO:0016021,GO:0016787,GO:0034638,GO:0046872,GO:0048471,GO:0004622,GO:0005737,GO:0005783	endoplasmic reticulum membrane|lipid metabolic process|phospholipid metabolic process|phosphoric diester hydrolase activity|membrane|integral component of membrane|hydrolase activity|phosphatidylcholine catabolic process|metal ion binding|perinuclear region of cytoplasm|lysophospholipase activity|cytoplasm|endoplasmic reticulum	mmu00565	Ether lipid metabolism
Gfra4	90.3193	127.491	53.1481	0.416879	-1.2623	0.0028883	0.700957	Down	2.76785	4.30555	4.81516	1.95264	0.96865	1.47782	GeneID:14588,Genbank:NM_001271001.1,MGI:MGI:1341873	glial cell line derived neurotrophic factor family receptor alpha 4		GO:0007165,GO:0007169,GO:0007399,GO:0009897,GO:0015026,GO:0016020,GO:0016167,GO:0030279,GO:0031225,GO:0038023,GO:0005576,GO:0043235,GO:0005615,GO:0005886	signal transduction|transmembrane receptor protein tyrosine kinase signaling pathway|nervous system development|external side of plasma membrane|coreceptor activity|membrane|glial cell-derived neurotrophic factor receptor activity|negative regulation of ossification|anchored component of membrane|signaling receptor activity|extracellular region|receptor complex|extracellular space|plasma membrane
Gimap1	133.608	184.22	82.9951	0.450522	-1.15033	0.0431217	1	Down	6.46803	2.26031	6.40986	2.44724	1.62619	2.87633	GeneID:16205,Genbank:NM_008376.3,MGI:MGI:109368	GTPase, IMAP family member 1		GO:0005783,GO:0005794,GO:0016020,GO:0016021,GO:0030183,GO:0030217,GO:0000166,GO:0005525	endoplasmic reticulum|Golgi apparatus|membrane|integral component of membrane|B cell differentiation|T cell differentiation|nucleotide binding|GTP binding
Gimap4	483.401	687.721	279.082	0.405807	-1.30113	0.0220702	1	Down	19.1256	6.38818	17.9375	5.40036	4.27761	8.05027	GeneID:107526,Genbank:NM_174990.4,MGI:MGI:1349656	GTPase, IMAP family member 4		GO:0005829,GO:0000166,GO:0005525,GO:0005737	cytosol|nucleotide binding|GTP binding|cytoplasm
Gimap6	483.459	666.068	300.851	0.451681	-1.14662	0.0207388	1	Down	20.5878	7.69231	18.8794	6.79102	5.40462	8.59438	GeneID:231931,Genbank:NM_153175.3,MGI:MGI:1918876	GTPase, IMAP family member 6		GO:0005654,GO:0005737,GO:0005829,GO:0008150,GO:0000166,GO:0003674,GO:0005525	nucleoplasm|cytoplasm|cytosol|biological_process|nucleotide binding|molecular_function|GTP binding
Gli1	74.8921	44.4167	105.367	2.37225	1.24626	0.0491221	1	Up	0.576024	0.240787	0.46745	0.500692	1.58008	1.22198	GeneID:14632,Genbank:NM_010296.2,MGI:MGI:95727	GLI-Kruppel family member GLI1	zf-C2H2	GO:0005515,GO:0005634,GO:0005654,GO:0005737,GO:0008284,GO:0005829,GO:0009611,GO:0005929,GO:0005930,GO:0009913,GO:0009953,GO:0009954,GO:0021696,GO:0045944,GO:0021938,GO:0021983,GO:0046872,GO:0030154,GO:0060032,GO:0060045,GO:0060070,GO:0090090,GO:0000977,GO:0097421,GO:0000978,GO:0097542,GO:0001649,GO:1902808,GO:0003676,GO:0003677,GO:0003682,GO:0003705,GO:0006351,GO:0006355,GO:0007165,GO:0007224,GO:…	protein binding|nucleus|nucleoplasm|cytoplasm|positive regulation of cell proliferation|cytosol|response to wounding|cilium|axoneme|epidermal cell differentiation|dorsal/ventral pattern formation|proximal/distal pattern formation|cerebellar cortex morphogenesis|positive regulation of transcription by RNA polymerase II|smoothened signaling pathway involved in regulation of cerebellar granule cell …	mmu04340,mmu04024,mmu05200,mmu05217	Hedgehog signaling pathway|cAMP signaling pathway|Pathways in cancer|Basal cell carcinoma
Glycam1	164.135	295.313	32.9572	0.111601	-3.16358	0.00237589	0.673415	Down	9.06053	5.22893	19.8144	1.84784	0	1.86709	GeneID:14663,Genbank:NM_008134.3,MGI:MGI:95759	glycosylation dependent cell adhesion molecule 1		GO:0016020,GO:0043199,GO:0050839,GO:0005576,GO:0005886,GO:0007155	membrane|sulfate binding|cell adhesion molecule binding|extracellular region|plasma membrane|cell adhesion	mmu04514	Cell adhesion molecules (CAMs)
Gm11541	5.8354	10.3583	1.31255	0.126715	-2.98034	0.0471722	1	Down	0.186655	0.229915	0.201086	0	0.104742	0	GeneID:432589,Genbank:NM_001007584.2,MGI:MGI:3650066	predicted gene 11541		GO:0003674,GO:0005575,GO:0008150	molecular_function|cellular_component|biological_process
Gm14295	79.1575	52.4255	105.889	2.01981	1.01422	0.014337	1	Up	0.274875	0.234194	0.263404	0.560471	0.722195	0.444685	GeneID:100039123,Genbank:XM_017314424.1,MGI:MGI:3709624	predicted gene 14295	zf-C2H2	GO:0003674,GO:0005575,GO:0008150	molecular_function|cellular_component|biological_process
Gm14305	65.6026	42.63	88.5751	2.07777	1.05503	0.0206008	1	Up	0.539681	0.794631	0.368375	0.771589	1.51554	1.34502	GeneID:100043387,Genbank:NM_001099327.1,MGI:MGI:3709632	predicted gene 14305	zf-C2H2	GO:0003674,GO:0005575,GO:0008150	molecular_function|cellular_component|biological_process
Gm21885	424.225	124.609	723.842	5.8089	2.53826	0.042519	1	Up	1.68652	0.34968	0.478725	2.37489	2.8893	9.1844	GeneID:102639132,Genbank:XM_017314897.1,MGI:MGI:5434049	predicted gene, 21885
Gm28729	14.9081	26.1311	3.6852	0.141028	-2.82595	0.0250493	1	Down	0.104374	0.31733	0.100782	0.0329115	0.0219704	0.0577953	GeneID:102635744,Genbank:XM_006511608.3,MGI:MGI:5579435	predicted gene 28729
Gm3325	97.5393	59.954	135.125	2.25381	1.17236	0.0025124	0.673415	Up	0.320609	0.330744	0.263665	0.501978	1.05282	0.707101	GeneID:100041420,Genbank:XM_011244597.2,MGI:MGI:3781503	predicted gene 3325
Gm3776	30.9445	11.5757	50.3132	4.34644	2.11983	0.000589242	0.373685	Up	0.924507	0.40401	0.34855	1.92949	2.91509	2.45345	GeneID:100042295,Genbank:NM_001243092.1,MGI:MGI:3826440	predicted gene 3776		GO:0003674,GO:0005575,GO:0008150	molecular_function|cellular_component|biological_process
Gm7120	188.046	121.719	254.373	2.08983	1.06339	0.011901	1	Up	2.12463	2.25051	3.75415	6.35449	3.47046	6.63046	GeneID:633640,Genbank:NM_001039244.3,MGI:MGI:3648543	predicted gene 7120		GO:0016020,GO:0016021,GO:0003674,GO:0005575,GO:0008150	membrane|integral component of membrane|molecular_function|cellular_component|biological_process
Gm9936	11.116	21.8948	0.337202	0.015401	-6.02083	0.00554574	0.910817	Down	0.00873767	0.21294	0.335698	0	0	0.00862497	GeneID:791292,Genbank:XM_006530513.2,MGI:MGI:3641854	predicted gene 9936		GO:0003674,GO:0005575,GO:0008150	molecular_function|cellular_component|biological_process
Gnat3	31.6274	12.4732	50.7816	4.07126	2.02548	0.0284714	1	Up	0.736948	0.185385	0.109296	0.873633	2.54072	1.25962	GeneID:242851,Genbank:NM_001081143.1,MGI:MGI:3588268	guanine nucleotide binding protein, alpha transducing 3		GO:0050909,GO:0007165,GO:0001669,GO:0050913,GO:0007186,GO:0001750,GO:0050916,GO:0007188,GO:0001917,GO:0003924,GO:0004871,GO:0016324,GO:0005525,GO:0050917,GO:0019001,GO:0005737,GO:0031683,GO:0032991,GO:0005834,GO:0000166,GO:0046872,GO:0001580,GO:0005930,GO:0001664	sensory perception of taste|signal transduction|acrosomal vesicle|sensory perception of bitter taste|G-protein coupled receptor signaling pathway|photoreceptor outer segment|sensory perception of sweet taste|adenylate cyclase-modulating G-protein coupled receptor signaling pathway|photoreceptor inner segment|GTPase activity|signal transducer activity|apical plasma membrane|GTP binding|sensory per…	mmu04973,mmu04742	Carbohydrate digestion and absorption|Taste transduction
Gpnmb	233.186	349.9	116.472	0.332872	-1.58696	0.000365471	0.27594	Down	5.14575	2.27533	4.11879	1.42762	0.753785	1.47305	GeneID:93695,Genbank:NM_053110.4,MGI:MGI:1934765	glycoprotein (transmembrane) nmb		GO:0048018,GO:0016021,GO:0001934,GO:0050868,GO:0030335,GO:0005178,GO:0070374,GO:0031410,GO:0005886,GO:0005887,GO:0007155,GO:0031954,GO:1901215,GO:0032720,GO:0007165,GO:2000134,GO:0034103,GO:0007267,GO:0008201,GO:0001818,GO:0042130,GO:0045545,GO:0016020	receptor ligand activity|integral component of membrane|positive regulation of protein phosphorylation|negative regulation of T cell activation|positive regulation of cell migration|integrin binding|positive regulation of ERK1 and ERK2 cascade|cytoplasmic vesicle|plasma membrane|integral component of plasma membrane|cell adhesion|positive regulation of protein autophosphorylation|negative regulat…
Gpr83	25.6309	40.2454	11.0164	0.27373	-1.86917	0.0045075	0.869997	Down	0.641871	0.359313	0.416519	0.172885	0.126029	0.116802	GeneID:14608,Genbank:XM_006510017.2,MGI:MGI:95712	G protein-coupled receptor 83		GO:0005886,GO:0007165,GO:0007186,GO:0016020,GO:0016021,GO:0051384,GO:0097730,GO:0004871,GO:0004930,GO:0004983	plasma membrane|signal transduction|G-protein coupled receptor signaling pathway|membrane|integral component of membrane|response to glucocorticoid|non-motile cilium|signal transducer activity|G-protein coupled receptor activity|neuropeptide Y receptor activity	mmu04080	Neuroactive ligand-receptor interaction
Gpr88	22.7504	32.9045	12.5963	0.382815	-1.38528	0.0426986	1	Down	0.874095	0.34385	0.515314	0.105008	0.416596	0.146368	GeneID:64378,Genbank:XM_006501856.1,MGI:MGI:1927653	G-protein coupled receptor 88		GO:0050885,GO:0004930,GO:0061743,GO:0005634,GO:0005737,GO:0005886,GO:0007165,GO:0007186,GO:0007218,GO:0007268,GO:0007626,GO:0007631,GO:0016020,GO:0003774,GO:0016021,GO:0004871,GO:0019228,GO:0004888	neuromuscular process controlling balance|G-protein coupled receptor activity|motor learning|nucleus|cytoplasm|plasma membrane|signal transduction|G-protein coupled receptor signaling pathway|neuropeptide signaling pathway|chemical synaptic transmission|locomotory behavior|feeding behavior|membrane|motor activity|integral component of membrane|signal transducer activity|neuronal action potential|…
Grem1	662.942	907.647	418.237	0.460792	-1.11781	6.10678e-05	0.108438	Down	20.8875	21.0931	19.5936	8.85936	13.2618	5.39528	GeneID:23892,Genbank:XM_006499444.3,MGI:MGI:1344337	gremlin 1, DAN family BMP antagonist		GO:0005576,GO:0005615,GO:0007165,GO:0007267,GO:0008284,GO:0009887,GO:0033689,GO:0009954,GO:0036122,GO:0009986,GO:0042803,GO:0043066,GO:0043184,GO:0043395,GO:0043542,GO:0060394,GO:0045668,GO:0060676,GO:0045766,GO:0061098,GO:0072331,GO:0090027,GO:0090090,GO:0090190,GO:0000902,GO:0090191,GO:0001525,GO:0090291,GO:0001658,GO:1900086,GO:0002042,GO:0002092,GO:0002689,GO:0003257,GO:0003337,GO:0005125,GO:…	extracellular region|extracellular space|signal transduction|cell-cell signaling|positive regulation of cell proliferation|animal organ morphogenesis|negative regulation of osteoblast proliferation|proximal/distal pattern formation|BMP binding|cell surface|protein homodimerization activity|negative regulation of apoptotic process|vascular endothelial growth factor receptor 2 binding|heparan sulfa…
Grp	110.731	62.1881	159.273	2.56116	1.3568	0.0136104	1	Up	2.44751	1.48903	2.69091	2.81917	7.30834	4.62533	GeneID:225642,Genbank:XM_006525886.3,MGI:MGI:95833	gastrin releasing peptide		GO:0007218,GO:0031410,GO:0035176,GO:0036343,GO:0043207,GO:1900738,GO:0005184,GO:0005576,GO:0005615	neuropeptide signaling pathway|cytoplasmic vesicle|social behavior|psychomotor behavior|response to external biotic stimulus|positive regulation of phospholipase C-activating G-protein coupled receptor signaling pathway|neuropeptide hormone activity|extracellular region|extracellular space	mmu04080	Neuroactive ligand-receptor interaction
Guca2a	15555.3	9103.57	22007.1	2.41742	1.27347	0.00128527	0.541819	Up	2124.07	724.716	610.411	2235.02	2536.19	3163.18	GeneID:14915,Genbank:NM_008190.1,MGI:MGI:102738	guanylate cyclase activator 2a (guanylin)		GO:0005576,GO:0030250	extracellular region|guanylate cyclase activator activity
Hamp	6.05669	11.1047	1.00866	0.0908315	-3.46066	0.022745	1	Down	0	3.47653	2.06618	0.213589	0	0.235436	GeneID:84506,Genbank:NM_032541.1,MGI:MGI:1933533	hepcidin antimicrobial peptide		GO:0042742,GO:0005507,GO:0043032,GO:0005576,GO:0045779,GO:0005615,GO:0005634,GO:0006879,GO:0045944,GO:0007259,GO:0050728,GO:0031668,GO:0050832,GO:0034760,GO:0055072,GO:0000122,GO:0002262,GO:1903364,GO:0005179	defense response to bacterium|copper ion binding|positive regulation of macrophage activation|extracellular region|negative regulation of bone resorption|extracellular space|nucleus|cellular iron ion homeostasis|positive regulation of transcription by RNA polymerase II|JAK-STAT cascade|negative regulation of inflammatory response|cellular response to extracellular stimulus|defense response to fun…
Hesx1	9.54328	17.4111	1.67547	0.0962301	-3.37737	0.00410023	0.827362	Down	0.234729	0.679931	0.669486	0.0374509	0	0.116855	GeneID:15209,Genbank:XM_006518570.3,MGI:MGI:96071	homeobox gene expressed in ES cells	Homeobox	GO:0030916,GO:0001078,GO:0043565,GO:0003677,GO:0043584,GO:0003682,GO:0005515,GO:0005634,GO:0006351,GO:0045892,GO:0006355,GO:0047485,GO:0007275,GO:0048853,GO:0007420,GO:0008022,GO:0000122,GO:0008134,GO:0000978,GO:0021983	otic vesicle formation|transcriptional repressor activity, RNA polymerase II proximal promoter sequence-specific DNA binding|sequence-specific DNA binding|DNA binding|nose development|chromatin binding|protein binding|nucleus|transcription, DNA-templated|negative regulation of transcription, DNA-templated|regulation of transcription, DNA-templated|protein N-terminus binding|multicellular organism…	mmu04550	Signaling pathways regulating pluripotency of stem cells
Homer2	1253.54	738.425	1768.66	2.39517	1.26013	0.000165522	0.175795	Up	3.68073	2.39229	2.12953	4.45797	8.27676	6.42902	GeneID:26557,Genbank:NM_001164086.1,MGI:MGI:1347354	homer scaffolding protein 2		GO:2001256,GO:0042995,GO:0030160,GO:0005737,GO:0043005,GO:0030425,GO:0043025,GO:0005886,GO:0045177,GO:0007216,GO:0007605,GO:0032426,GO:0045202,GO:0035254,GO:0008277,GO:0045211,GO:0035256,GO:0014069,GO:0046982,GO:0016020,GO:0003779,GO:0048148,GO:0035584,GO:0019904,GO:0005515,GO:0048875,GO:0042803,GO:0030054	regulation of store-operated calcium entry|cell projection|GKAP/Homer scaffold activity|cytoplasm|neuron projection|dendrite|neuronal cell body|plasma membrane|apical part of cell|G-protein coupled glutamate receptor signaling pathway|sensory perception of sound|stereocilium tip|synapse|glutamate receptor binding|regulation of G-protein coupled receptor protein signaling pathway|postsynaptic memb…	mmu04068,mmu04724	FoxO signaling pathway|Glutamatergic synapse
Hoxd12	69.5913	124.39	14.7925	0.11892	-3.07194	0.0449743	1	Down	0.144963	2.5526	4.67773	0.453495	0.019435	0.392781	GeneID:15432,Genbank:NM_008274.3,MGI:MGI:96204	homeobox D12	Homeobox	GO:0005634,GO:0005667,GO:0006351,GO:0006355,GO:0007275,GO:0007389,GO:0042733,GO:0043565,GO:0001501,GO:0003677,GO:0005515	nucleus|transcription factor complex|transcription, DNA-templated|regulation of transcription, DNA-templated|multicellular organism development|pattern specification process|embryonic digit morphogenesis|sequence-specific DNA binding|skeletal system development|DNA binding|protein binding
Hoxd13	1754.35	3156.43	352.27	0.111604	-3.16354	0.0119105	1	Down	11.9048	90.9713	112.836	5.05795	1.08405	17.7967	GeneID:15433,Genbank:NM_008275.3,MGI:MGI:96205	homeobox D13	Homeobox	GO:0045944,GO:0009952,GO:0001228,GO:0022612,GO:0001501,GO:0048619,GO:0030326,GO:0003677,GO:0060527,GO:0003682,GO:0003700,GO:0005634,GO:0030539,GO:0060571,GO:0035108,GO:0006351,GO:0060602,GO:0006355,GO:0060687,GO:0042127,GO:0007275,GO:0000978,GO:1990837,GO:0042733,GO:0007389,GO:0001077,GO:0043565,GO:0001158	positive regulation of transcription by RNA polymerase II|anterior/posterior pattern specification|transcriptional activator activity, RNA polymerase II transcription regulatory region sequence-specific DNA binding|gland morphogenesis|skeletal system development|embryonic hindgut morphogenesis|embryonic limb morphogenesis|DNA binding|prostate epithelial cord arborization involved in prostate glan…
Hs3st5	12.4287	20.2136	4.64389	0.229741	-2.12192	0.0263785	1	Down	0.177414	0.500634	0.288418	0.0335253	0.085655	0.0529354	GeneID:319415,Genbank:XM_006512761.2,MGI:MGI:2441996	heparan sulfate (glucosamine) 3-O-sulfotransferase 5		GO:0008146,GO:0008467,GO:0015015,GO:0016020,GO:0016021,GO:0016740,GO:0046596,GO:0050819,GO:0005575,GO:0005794,GO:0006477	sulfotransferase activity|[heparan sulfate]-glucosamine 3-sulfotransferase 1 activity|heparan sulfate proteoglycan biosynthetic process, enzymatic modification|membrane|integral component of membrane|transferase activity|regulation of viral entry into host cell|negative regulation of coagulation|cellular_component|Golgi apparatus|protein sulfation	mmu00534	Glycosaminoglycan biosynthesis - heparan sulfate / heparin
Hsd17b14	23.9308	6.83878	41.0228	5.99855	2.58461	0.0468436	1	Up	0.404172	0.0306779	0.0914049	0.14684	1.03886	1.70442	GeneID:66065,Genbank:XM_006541070.3,MGI:MGI:1913315	hydroxysteroid (17-beta) dehydrogenase 14		GO:0042802,GO:0047045,GO:0004303,GO:0005829,GO:0006706	identical protein binding|testosterone 17-beta-dehydrogenase (NADP+) activity|estradiol 17-beta-dehydrogenase activity|cytosol|steroid catabolic process
Hspb6	459.613	615.206	304.02	0.494176	-1.0169	0.0319867	1	Down	12.3028	16.6051	28.7781	6.91208	11.3041	8.86419	GeneID:243912,Genbank:XM_006539957.3,MGI:MGI:2685325	heat shock protein, alpha-crystallin-related, B6		GO:0005737,GO:0010667,GO:0042803,GO:0045766,GO:0051082,GO:0051087,GO:0061077,GO:0005212,GO:0005576,GO:0005634	cytoplasm|negative regulation of cardiac muscle cell apoptotic process|protein homodimerization activity|positive regulation of angiogenesis|unfolded protein binding|chaperone binding|chaperone-mediated protein folding|structural constituent of eye lens|extracellular region|nucleus
Ifi202b	27.5147	55.0295	0	0	#NAME?	0.001891	0.598641	Down	1.05217	1.71127	0	0	0	0	GeneID:26388,Genbank:NM_011940.2,MGI:MGI:1347083	interferon activated gene 202B		GO:0035458	cellular response to interferon-beta	mmu04623	Cytosolic DNA-sensing pathway
Ikzf1	485.061	742.035	228.088	0.307382	-1.7019	0.0486281	1	Down	7.67087	1.25631	7.46216	1.28969	0.960309	2.59992	GeneID:22778,Genbank:XM_011243702.1,MGI:MGI:1342540	IKAROS family zinc finger 1	zf-C2H2	GO:0003700,GO:0005515,GO:0005634,GO:0005654,GO:0030097,GO:0030098,GO:0005667,GO:0030183,GO:0005721,GO:0030217,GO:0030218,GO:0030900,GO:0031618,GO:0045893,GO:0032968,GO:0045899,GO:0032991,GO:0045944,GO:0032993,GO:0046872,GO:0046982,GO:0048535,GO:0000122,GO:0048538,GO:0000977,GO:0048541,GO:0000978,GO:0048732,GO:0000980,GO:0001227,GO:0001779,GO:0003676,GO:0003677,GO:0005737,GO:0006325,GO:0006351,GO:…	DNA binding transcription factor activity|protein binding|nucleus|nucleoplasm|hemopoiesis|lymphocyte differentiation|transcription factor complex|B cell differentiation|pericentric heterochromatin|T cell differentiation|erythrocyte differentiation|forebrain development|nuclear pericentric heterochromatin|positive regulation of transcription, DNA-templated|positive regulation of transcription elon…
Ikzf2	361.527	530.037	193.018	0.364159	-1.45736	0.0322486	1	Down	1.18396	2.31769	3.60932	0.983178	0.446456	1.15581	GeneID:22779,Genbank:NM_011770.4,MGI:MGI:1342541	IKAROS family zinc finger 2	zf-C2H2	GO:0003700,GO:0005634,GO:0005654,GO:0006351,GO:0006355,GO:0042803,GO:0044212,GO:0045944,GO:0046872,GO:0046982,GO:0000122,GO:0003676,GO:0003677	DNA binding transcription factor activity|nucleus|nucleoplasm|transcription, DNA-templated|regulation of transcription, DNA-templated|protein homodimerization activity|transcription regulatory region DNA binding|positive regulation of transcription by RNA polymerase II|metal ion binding|protein heterodimerization activity|negative regulation of transcription by RNA polymerase II|nucleic acid bind…
Ildr2	144.755	204.883	84.6269	0.41305	-1.27561	0.0170122	1	Down	0.591105	1.15769	1.33695	0.297462	0.333822	0.649649	GeneID:100039795,Genbank:XM_006496593.3,MGI:MGI:1196370	immunoglobulin-like domain containing receptor 2		GO:0016021,GO:0030073,GO:0030154,GO:0031016,GO:0048873,GO:0005783,GO:0009749,GO:0016020	integral component of membrane|insulin secretion|cell differentiation|pancreas development|homeostasis of number of cells within a tissue|endoplasmic reticulum|response to glucose|membrane
Irs1	544.906	792.83	296.982	0.374584	-1.41664	0.0340222	1	Down	1.88728	5.6738	4.8804	2.02029	1.07046	1.49756	GeneID:16367,Genbank:NM_010570.4,MGI:MGI:99454	insulin receptor substrate 1		GO:0005634,GO:0005737,GO:0005829,GO:0005886,GO:0019904,GO:0030073,GO:0005899,GO:0030335,GO:0005901,GO:0030879,GO:0031000,GO:0032000,GO:0032868,GO:0043552,GO:0032869,GO:0045725,GO:0034504,GO:0046326,GO:0046627,GO:0046628,GO:0046676,GO:0001784,GO:0048009,GO:0002053,GO:0051291,GO:0004871,GO:0070094,GO:0005068,GO:0005080,GO:0005158,GO:0005159,GO:0005515,GO:0007165,GO:0008286,GO:0010468,GO:0010907,GO:…	nucleus|cytoplasm|cytosol|plasma membrane|protein domain specific binding|insulin secretion|insulin receptor complex|positive regulation of cell migration|caveola|mammary gland development|response to caffeine|positive regulation of fatty acid beta-oxidation|response to insulin|positive regulation of phosphatidylinositol 3-kinase activity|cellular response to insulin stimulus|positive regulation …	mmu04068,mmu04022,mmu04151,mmu04152,mmu04150,mmu04140,mmu04910,mmu04923,mmu04920,mmu04960,mmu04722,mmu04211,mmu04213,mmu05206,mmu04930,mmu04932,mmu04931	FoxO signaling pathway|cGMP - PKG signaling pathway|PI3K-Akt signaling pathway|AMPK signaling pathway|mTOR signaling pathway|Autophagy - animal|Insulin signaling pathway|Regulation of lipolysis in adipocyte|Adipocytokine signaling pathway|Aldosterone-regulated sodium reabsorption|Neurotrophin signaling pathway|Longevity regulating pathway - mammal|Longevity regulating pathway - multiple species|M…
Itga5	2091.34	3254.48	928.211	0.285211	-1.8099	0.00181968	0.598641	Down	13.9763	32.9323	32.411	6.59013	7.46976	8.03396	GeneID:16402,Genbank:NM_010577.4,MGI:MGI:96604	integrin alpha 5 (fibronectin receptor alpha)		GO:0005925,GO:0007044,GO:0007155,GO:0007157,GO:0007159,GO:0007229,GO:0033627,GO:0007613,GO:0033631,GO:0008305,GO:0034113,GO:0009897,GO:0035987,GO:0045202,GO:0045765,GO:0046872,GO:0050731,GO:0050839,GO:1903672,GO:0005154,GO:0005178,GO:0005515,GO:0005737,GO:0005783,GO:0005794,GO:0005886,GO:0005911,GO:0009986,GO:0010811,GO:0016020,GO:0016021,GO:0030054,GO:0030335,GO:2000811,GO:0031410,GO:0031589,GO:…	focal adhesion|cell-substrate junction assembly|cell adhesion|heterophilic cell-cell adhesion via plasma membrane cell adhesion molecules|leukocyte cell-cell adhesion|integrin-mediated signaling pathway|cell adhesion mediated by integrin|memory|cell-cell adhesion mediated by integrin|integrin complex|heterotypic cell-cell adhesion|external side of plasma membrane|endodermal cell differentiation|s…	mmu04151,mmu04512,mmu04145,mmu04510,mmu04810,mmu04640,mmu05206,mmu05205,mmu05410,mmu05412,mmu05414,mmu05133,mmu05100,mmu05165	PI3K-Akt signaling pathway|ECM-receptor interaction|Phagosome|Focal adhesion|Regulation of actin cytoskeleton|Hematopoietic cell lineage|MicroRNAs in cancer|Proteoglycans in cancer|Hypertrophic cardiomyopathy (HCM)|Arrhythmogenic right ventricular cardiomyopathy (ARVC)|Dilated cardiomyopathy (DCM)|Pertussis|Bacterial invasion of epithelial cells|Human papillomavirus infection
Jhy	18.5282	28.3538	8.70255	0.306927	-1.70403	0.0387122	1	Down	0.223332	0.0499165	0.168544	0.0217952	0.0166107	0.0622752	GeneID:70989,Genbank:NM_001081121.1,MGI:MGI:1918239	juvenile hydrocephalus		GO:0030030,GO:0032053,GO:0033326,GO:0035082,GO:0003674,GO:0005575,GO:0007420	cell projection organization|ciliary basal body organization|cerebrospinal fluid secretion|axoneme assembly|molecular_function|cellular_component|brain development
Kcnj2	55.952	75.1535	36.7506	0.489007	-1.03207	0.029006	1	Down	0.567588	0.851745	0.667823	0.314769	0.314527	0.403892	GeneID:16518,Genbank:NM_008425.4,MGI:MGI:104744	potassium inwardly-rectifying channel, subfamily J, member 2		GO:0005887,GO:0006811,GO:0006813,GO:0008076,GO:0010107,GO:0014704,GO:0055119,GO:0014861,GO:0060306,GO:0015693,GO:0071805,GO:0016020,GO:0086001,GO:0086002,GO:0086004,GO:0086008,GO:0086011,GO:0086013,GO:0086091,GO:0005242,GO:0005244,GO:0005515,GO:0005546,GO:0005790,GO:0005791,GO:0005794,GO:0005886,GO:0016021,GO:0030315,GO:0030425,GO:0031224,GO:0034765,GO:0042802,GO:0090076,GO:0043025,GO:1901381,GO:…	integral component of plasma membrane|ion transport|potassium ion transport|voltage-gated potassium channel complex|potassium ion import|intercalated disc|relaxation of cardiac muscle|regulation of skeletal muscle contraction via regulation of action potential|regulation of membrane repolarization|magnesium ion transport|potassium ion transmembrane transport|membrane|cardiac muscle cell action po…	mmu04921,mmu04924,mmu04971,mmu04725	Oxytocin signaling pathway|Renin secretion|Gastric acid secretion|Cholinergic synapse
Klra3	3.73394	7.46788	0	0	#NAME?	0.0141727	1	Down	0.357156	0.0305618	0.0894791	0	0	0	GeneID:16634,Genbank:NM_001289604.1,MGI:MGI:101905	killer cell lectin-like receptor, subfamily A, member 3		GO:0005886	plasma membrane	mmu04650,mmu05332	Natural killer cell mediated cytotoxicity|Graft-versus-host disease
Klrb1b	9.45721	3.23308	15.6813	4.85029	2.27807	0.0395653	1	Up	0.0616081	0	0.077125	0.251376	0.311367	0.282481	GeneID:80782,Genbank:XM_006506796.1,MGI:MGI:107539	killer cell lectin-like receptor subfamily B member 1B		GO:0009897,GO:0016020,GO:0016021,GO:0030246,GO:0038023,GO:0042803,GO:0045953,GO:0005515,GO:0005886,GO:0005887	external side of plasma membrane|membrane|integral component of membrane|carbohydrate binding|signaling receptor activity|protein homodimerization activity|negative regulation of natural killer cell mediated cytotoxicity|protein binding|plasma membrane|integral component of plasma membrane	mmu05144	Malaria
Krt17	272.227	408.804	135.651	0.331825	-1.59151	0.0011623	0.537919	Down	7.75418	15.7963	13.1678	4.59239	3.02722	4.38993	GeneID:16667,Genbank:NM_010663.3,MGI:MGI:96691	keratin 17		GO:0005737,GO:0005882,GO:0007165,GO:0030307,GO:0031069,GO:0031424,GO:0032395,GO:0042289,GO:0045109,GO:0045111,GO:0045727,GO:0002009,GO:0051798,GO:0005198,GO:0071944,GO:0005515	cytoplasm|intermediate filament|signal transduction|positive regulation of cell growth|hair follicle morphogenesis|keratinization|MHC class II receptor activity|MHC class II protein binding|intermediate filament organization|intermediate filament cytoskeleton|positive regulation of translation|morphogenesis of an epithelium|positive regulation of hair follicle development|structural molecule acti…	mmu04915	Estrogen signaling pathway
LOC108168045	4.56599	9.13198	0	0	#NAME?	0.0144028	1	Down	0	0.0838758	0.082704	0	0	0	GeneID:108168045,Genbank:XM_017315656.1	endogenous retrovirus group K member 25 Pol protein-like
LOC108169105	11.0906	4.25122	17.93	4.21762	2.07643	0.0378336	1	Up	0.248757	0	0	0.334369	0.642348	0.244954	GeneID:108169105,Genbank:XM_017321268.1	cadherin-related family member 4-like
Lat	140.599	245.643	35.5544	0.14474	-2.78846	0.0401596	1	Down	13.5579	0.273793	9.87164	1.09631	0.459132	1.8936	GeneID:16797,Genbank:XM_006507398.3,MGI:MGI:1342293	linker for activation of T cells		GO:0050863,GO:0016021,GO:0006955,GO:0002250,GO:0019722,GO:0006968,GO:0002260,GO:0019901,GO:0007165,GO:0002376,GO:0005057,GO:0005070,GO:0005515,GO:0005794,GO:0007169,GO:0005886,GO:0035556,GO:0007229,GO:0005887,GO:0007265,GO:0005911,GO:0043303,GO:0008180,GO:0006954,GO:0001772,GO:0045860,GO:0010467,GO:0048872,GO:0016020	regulation of T cell activation|integral component of membrane|immune response|adaptive immune response|calcium-mediated signaling|cellular defense response|lymphocyte homeostasis|protein kinase binding|signal transduction|immune system process|signal transducer activity, downstream of receptor|SH3/SH2 adaptor activity|protein binding|Golgi apparatus|transmembrane receptor protein tyrosine kinase…	mmu04014,mmu04015,mmu04064,mmu04650,mmu04660,mmu04658,mmu04659,mmu04664,mmu04666	Ras signaling pathway|Rap1 signaling pathway|NF-kappa B signaling pathway|Natural killer cell mediated cytotoxicity|T cell receptor signaling pathway|Th1 and Th2 cell differentiation|Th17 cell differentiation|Fc epsilon RI signaling pathway|Fc gamma R-mediated phagocytosis
Lgr5	74.1513	36.9897	111.313	3.00929	1.58942	0.00944271	1	Up	1.00383	0.11335	0.06654	0.945436	1.34973	1.22111	GeneID:14160,Genbank:NM_010195.2,MGI:MGI:1341817	leucine rich repeat containing G protein coupled receptor 5		GO:0048839,GO:0004888,GO:0090263,GO:0004930,GO:0005794,GO:0005886,GO:0005887,GO:0007165,GO:0007186,GO:2001013,GO:0009994,GO:0016020,GO:0016021,GO:0016500,GO:0001942,GO:0032588,GO:0004871,GO:0042127	inner ear development|transmembrane signaling receptor activity|positive regulation of canonical Wnt signaling pathway|G-protein coupled receptor activity|Golgi apparatus|plasma membrane|integral component of plasma membrane|signal transduction|G-protein coupled receptor signaling pathway|epithelial cell proliferation involved in renal tubule morphogenesis|oocyte differentiation|membrane|integral…
Lhx6	18.9963	28.0123	9.98031	0.356283	-1.48891	0.0453735	1	Down	0.214689	0.223221	0.453446	0.064388	0.114519	0.0908311	GeneID:16874,Genbank:XM_017315869.1,MGI:MGI:1306803	LIM homeobox protein 6	Homeobox	GO:0043565,GO:0005634,GO:0046872,GO:0048469,GO:0006351,GO:0006355,GO:0007275,GO:0007399,GO:0021799,GO:0021800,GO:0021853,GO:0021877,GO:0021884,GO:0003677,GO:0021895,GO:0003700,GO:0030154,GO:0005515	sequence-specific DNA binding|nucleus|metal ion binding|cell maturation|transcription, DNA-templated|regulation of transcription, DNA-templated|multicellular organism development|nervous system development|cerebral cortex radially oriented cell migration|cerebral cortex tangential migration|cerebral cortex GABAergic interneuron migration|forebrain neuron fate commitment|forebrain neuron developme…
Ltf	21.222	38.414	4.02999	0.104909	-3.25278	0.0224549	1	Down	0.0806105	0.880139	0.669299	0.0763319	0	0.0965532	GeneID:17002,Genbank:NM_008522.3,MGI:MGI:96837	lactotransferrin		GO:0005576,GO:0005615,GO:0005737,GO:0005785,GO:0006508,GO:0006811,GO:0033690,GO:0008201,GO:0034145,GO:0008233,GO:0042581,GO:0008236,GO:0043123,GO:0043539,GO:0044218,GO:0044793,GO:2000117,GO:0045071,GO:0045669,GO:0046872,GO:0001503,GO:0001530,GO:0001817,GO:0002227,GO:0002376,GO:0004252,GO:0004869,GO:0005047,GO:0005506,GO:0009986,GO:0016787,GO:0019731,GO:0019732,GO:0030141,GO:0031640,GO:0031665,GO:…	extracellular region|extracellular space|cytoplasm|signal recognition particle receptor complex|proteolysis|ion transport|positive regulation of osteoblast proliferation|heparin binding|positive regulation of toll-like receptor 4 signaling pathway|peptidase activity|specific granule|serine-type peptidase activity|positive regulation of I-kappaB kinase/NF-kappaB signaling|protein serine/threonine …
Madcam1	172.448	257.783	87.1133	0.337932	-1.56519	0.000444335	0.303464	Down	7.18072	4.45075	9.68068	2.97002	0.846074	2.86531	GeneID:17123,Genbank:XM_006513293.3,MGI:MGI:103579	mucosal vascular addressin cell adhesion molecule 1		GO:0007229,GO:0016020,GO:0016021,GO:0030216,GO:0034113,GO:0050900,GO:0050901,GO:0098640,GO:2000403,GO:0002687,GO:0007155	integrin-mediated signaling pathway|membrane|integral component of membrane|keratinocyte differentiation|heterotypic cell-cell adhesion|leukocyte migration|leukocyte tethering or rolling|integrin binding involved in cell-matrix adhesion|positive regulation of lymphocyte migration|positive regulation of leukocyte migration|cell adhesion	mmu04514,mmu04672	Cell adhesion molecules (CAMs)|Intestinal immune network for IgA production
Malrd1	81.125	26.0343	136.216	5.23216	2.38741	0.0332204	1	Up	0.455639	0	0	0.176109	1.05607	1.04819	GeneID:102635496,Genbank:NM_001310455.1,MGI:MGI:1928271	MAM and LDL receptor class A domain containing 1		GO:0016020,GO:0016021,GO:0031410,GO:0042632,GO:0050714,GO:0070858,GO:0005515,GO:0005737,GO:0005794	membrane|integral component of membrane|cytoplasmic vesicle|cholesterol homeostasis|positive regulation of protein secretion|negative regulation of bile acid biosynthetic process|protein binding|cytoplasm|Golgi apparatus
Mapk15	69.7237	109.908	29.5394	0.268764	-1.89559	0.0176735	1	Down	0.995953	0.479681	1.48958	0.367605	0.134584	0.438163	GeneID:332110,Genbank:XM_006521104.2,MGI:MGI:2652894	mitogen-activated protein kinase 15		GO:0016740,GO:0004672,GO:0031398,GO:0004674,GO:0032212,GO:0004707,GO:0005524,GO:0005634,GO:0032355,GO:0005737,GO:0035556,GO:0006468,GO:0045732,GO:0008156,GO:0046777,GO:0010468,GO:0000122,GO:0051973,GO:0016301,GO:0000166,GO:1904355,GO:0016310,GO:0001934	transferase activity|protein kinase activity|positive regulation of protein ubiquitination|protein serine/threonine kinase activity|positive regulation of telomere maintenance via telomerase|MAP kinase activity|ATP binding|nucleus|response to estradiol|cytoplasm|intracellular signal transduction|protein phosphorylation|positive regulation of protein catabolic process|negative regulation of DNA re…	mmu04657	IL-17 signaling pathway
Marco	97.5742	193.827	1.32161	0.00681852	-7.19633	0.00194424	0.598641	Down	3.12986	0.0189455	6.3823	0	0.0178737	0	GeneID:17167,Genbank:NM_010766.2,MGI:MGI:1309998	macrophage receptor with collagenous structure		GO:0002376,GO:0005044,GO:0005581,GO:0005622,GO:0005886,GO:0006897,GO:0007193,GO:0016020,GO:0016021,GO:0043277,GO:0045087,GO:0001540,GO:0070374,GO:0001664,GO:0097242,GO:0001934	immune system process|scavenger receptor activity|collagen trimer|intracellular|plasma membrane|endocytosis|adenylate cyclase-inhibiting G-protein coupled receptor signaling pathway|membrane|integral component of membrane|apoptotic cell clearance|innate immune response|amyloid-beta binding|positive regulation of ERK1 and ERK2 cascade|G-protein coupled receptor binding|amyloid-beta clearance|posit…	mmu04145	Phagosome
Matk	65.89	37.0733	94.7068	2.55458	1.35309	0.0252752	1	Up	0.895014	0.19999	0.3161	0.673941	1.16139	1.56376	GeneID:17179,Genbank:XM_011243376.2,MGI:MGI:99259	megakaryocyte-associated tyrosine kinase		GO:0042127,GO:0004715,GO:0045087,GO:0005102,GO:0005524,GO:0005737,GO:0006468,GO:0007169,GO:0016020,GO:0016301,GO:0016310,GO:0016740,GO:0030154,GO:0000166,GO:0031234,GO:0004672,GO:0038083,GO:0004713	regulation of cell proliferation|non-membrane spanning protein tyrosine kinase activity|innate immune response|signaling receptor binding|ATP binding|cytoplasm|protein phosphorylation|transmembrane receptor protein tyrosine kinase signaling pathway|membrane|kinase activity|phosphorylation|transferase activity|cell differentiation|nucleotide binding|extrinsic component of cytoplasmic side of plasm…	mmu04722	Neurotrophin signaling pathway
Mboat2	267.14	392.763	141.516	0.360309	-1.47269	0.00274221	0.695621	Down	1.66204	3.18789	2.34051	0.79172	1.134	0.734226	GeneID:67216,Genbank:XM_006515167.3,MGI:MGI:1914466	membrane bound O-acyltransferase domain containing 2		GO:0006629,GO:0008150,GO:0008654,GO:0016020,GO:0016021,GO:0016740,GO:0016746,GO:0047184,GO:0003674,GO:0005575,GO:0005783	lipid metabolic process|biological_process|phospholipid biosynthetic process|membrane|integral component of membrane|transferase activity|transferase activity, transferring acyl groups|1-acylglycerophosphocholine O-acyltransferase activity|molecular_function|cellular_component|endoplasmic reticulum	mmu00561,mmu00564	Glycerolipid metabolism|Glycerophospholipid metabolism
Meox2	31.663	49.638	13.6881	0.275758	-1.85853	0.00190573	0.598641	Down	1.1925	0.731599	1.29967	0.139052	0.28025	0.413515	GeneID:17286,Genbank:NM_008584.3,MGI:MGI:103219	mesenchyme homeobox 2	Homeobox	GO:0043565,GO:0001077,GO:0045944,GO:0001205,GO:0001525,GO:0001757,GO:0003677,GO:0003700,GO:0005634,GO:0060021,GO:0060173,GO:0005737,GO:0061053,GO:0006351,GO:0070997,GO:0006355,GO:0000978,GO:0090051,GO:0007275,GO:0000980,GO:0007519	sequence-specific DNA binding|transcriptional activator activity, RNA polymerase II proximal promoter sequence-specific DNA binding|positive regulation of transcription by RNA polymerase II|transcriptional activator activity, RNA polymerase II distal enhancer sequence-specific DNA binding|angiogenesis|somite specification|DNA binding|DNA binding transcription factor activity|nucleus|roof of mouth…
Mettl7b	2748.1	1812.59	3683.61	2.03223	1.02307	0.0464619	1	Up	137.331	47.9812	32.3969	107.573	132.042	186.646	GeneID:71664,Genbank:NM_027853.2,MGI:MGI:1918914	methyltransferase like 7B		GO:0016740,GO:0032259,GO:0008152,GO:0008168	transferase activity|methylation|metabolic process|methyltransferase activity
Mgat4c	9601.2	6264.43	12938	2.06531	1.04636	0.0132989	1	Up	55.1742	32.4608	26.6006	48.3628	112.275	81.3776	GeneID:67569,Genbank:XM_006514002.1,MGI:MGI:1914819	MGAT4 family, member C		GO:0016020,GO:0016021,GO:0016740,GO:0016757,GO:0016758,GO:0046872,GO:0005794,GO:0005975,GO:0008454	membrane|integral component of membrane|transferase activity|transferase activity, transferring glycosyl groups|transferase activity, transferring hexosyl groups|metal ion binding|Golgi apparatus|carbohydrate metabolic process|alpha-1,3-mannosylglycoprotein 4-beta-N-acetylglucosaminyltransferase activity	mmu00510	N-Glycan biosynthesis
Mgp	658.607	878.99	438.224	0.498554	-1.00418	0.00494288	0.887246	Down	62.7196	110.721	89.4183	40.5001	47.7897	39.2626	GeneID:17313,Genbank:NM_008597.3,MGI:MGI:96976	matrix Gla protein		GO:0051216,GO:0005576,GO:0065003,GO:0005615,GO:0005783,GO:0007275,GO:0030154,GO:0030324,GO:0030500,GO:0031012,GO:0032991,GO:0001503,GO:0048306,GO:0005201,GO:0048754,GO:0005509	cartilage development|extracellular region|protein-containing complex assembly|extracellular space|endoplasmic reticulum|multicellular organism development|cell differentiation|lung development|regulation of bone mineralization|extracellular matrix|protein-containing complex|ossification|calcium-dependent protein binding|extracellular matrix structural constituent|branching morphogenesis of an ep…
Mia	29.4521	17.8523	41.0518	2.29952	1.20134	0.0489412	1	Up	3.7979	1.063	0.131934	5.87257	4.06364	2.97167	GeneID:12587,Genbank:NM_019394.3,MGI:MGI:109615	melanoma inhibitory activity		GO:0007160,GO:0008083,GO:0009306,GO:0030198,GO:0035459,GO:0042954,GO:0070971,GO:0005576,GO:0005789,GO:0006888	cell-matrix adhesion|growth factor activity|protein secretion|extracellular matrix organization|cargo loading into vesicle|lipoprotein transporter activity|endoplasmic reticulum exit site|extracellular region|endoplasmic reticulum membrane|ER to Golgi vesicle-mediated transport
Mpst	2230.64	1471.36	2989.93	2.03209	1.02296	0.0139183	1	Up	57.9461	32.2485	35.2185	51.9196	77.6466	108.463	GeneID:246221,Genbank:NM_001162493.1,MGI:MGI:2179733	mercaptopyruvate sulfurtransferase		GO:0070814,GO:0005737,GO:0005739,GO:0005743,GO:0005829,GO:0016740,GO:0016784,GO:0019346,GO:0030054,GO:0042802,GO:0001822,GO:0043005,GO:0001889,GO:0045202,GO:0004792	hydrogen sulfide biosynthetic process|cytoplasm|mitochondrion|mitochondrial inner membrane|cytosol|transferase activity|3-mercaptopyruvate sulfurtransferase activity|transsulfuration|cell junction|identical protein binding|kidney development|neuron projection|liver development|synapse|thiosulfate sulfurtransferase activity	mmu00920,mmu00270,mmu04122	Sulfur metabolism|Cysteine and methionine metabolism|Sulfur relay system
Mptx1	27689.5	6223.67	49155.4	7.89814	2.98151	0.015842	1	Up	353.254	4.99584	705.163	3326.61	4276.46	465.608	GeneID:66289,Genbank:NM_025470.3,MGI:MGI:1913539	mucosal pentraxin 1		GO:0005576,GO:0005615,GO:0006958,GO:0008150,GO:0030169,GO:0044793,GO:0045087,GO:0046872,GO:0001849,GO:0003674,GO:0005575	extracellular region|extracellular space|complement activation, classical pathway|biological_process|low-density lipoprotein particle binding|negative regulation by host of viral process|innate immune response|metal ion binding|complement component C1q binding|molecular_function|cellular_component
Mrap2	26.508	4.92532	48.0907	9.76396	3.28747	4.0608e-06	0.0124911	Up	0.057388	0.0277581	0.0363633	0.386618	0.297777	0.417607	GeneID:244958,Genbank:XM_006511175.2,MGI:MGI:3609239	melanocortin 2 receptor accessory protein 2		GO:0106071,GO:0007631,GO:0106072,GO:0016020,GO:1903077,GO:0016021,GO:0030819,GO:0031780,GO:0031781,GO:0031782,GO:0031783,GO:0042802,GO:0070996,GO:0005783,GO:0072659,GO:0005886,GO:0097009,GO:0006112	positive regulation of adenylate cyclase-activating G-protein coupled receptor signaling pathway|feeding behavior|negative regulation of adenylate cyclase-activating G-protein coupled receptor signaling pathway|membrane|negative regulation of protein localization to plasma membrane|integral component of membrane|positive regulation of cAMP biosynthetic process|corticotropin hormone receptor bindi…
Mreg	36.2193	52.348	20.0907	0.383791	-1.38161	0.042811	1	Down	1.01941	0.298009	0.639396	0.170902	0.163116	0.386941	GeneID:381269,Genbank:NM_001005423.2,MGI:MGI:2151839	melanoregulin		GO:0030318,GO:0032402,GO:0032991,GO:0042470,GO:0042640,GO:0043473,GO:0048066,GO:0005515,GO:0005886,GO:0016020	melanocyte differentiation|melanosome transport|protein-containing complex|melanosome|anagen|pigmentation|developmental pigmentation|protein binding|plasma membrane|membrane
Ms4a10	28.1695	47.951	8.38789	0.174926	-2.51518	0.000135116	0.171375	Down	1.04295	2.30444	1.47008	0.0986316	0.147141	0.466283	GeneID:69826,Genbank:XM_006527329.2,MGI:MGI:1917076	membrane-spanning 4-domains, subfamily A, member 10		GO:0005515,GO:0016020,GO:0016021	protein binding|membrane|integral component of membrane
Ms4a4b	195.508	343.852	47.1638	0.137163	-2.86604	0.0373842	1	Down	21.9406	0.757674	14.4955	1.87229	1.17749	1.78725	GeneID:60361,Genbank:NM_021718.2,MGI:MGI:1913083	membrane-spanning 4-domains, subfamily A, member 4B		GO:0005887	integral component of plasma membrane
Muc1	441.02	605.032	277.009	0.457842	-1.12708	0.024705	1	Down	8.26965	15.3375	12.9412	3.00886	4.20057	9.2199	GeneID:17829,Genbank:NM_013605.2,MGI:MGI:97231	mucin 1, transmembrane		GO:0005886,GO:0007155,GO:0009986,GO:0016020,GO:0016021,GO:0016324,GO:0005615,GO:0005634,GO:0005737	plasma membrane|cell adhesion|cell surface|membrane|integral component of membrane|apical plasma membrane|extracellular space|nucleus|cytoplasm
Mybpc2	46.3878	63.3575	29.4181	0.464319	-1.10681	0.0256075	1	Down	0.358215	0.229057	0.55139	0.169833	0.117483	0.165611	GeneID:233199,Genbank:NM_146189.3,MGI:MGI:1336170	myosin binding protein C, fast-type		GO:0071688,GO:0005859,GO:0097493,GO:0005865,GO:0006936,GO:0006941,GO:0007015,GO:0007155,GO:0008307,GO:0030018,GO:0031430,GO:0032982,GO:0045214,GO:0003779,GO:0051015,GO:0005200,GO:0051371,GO:0005856	striated muscle myosin thick filament assembly|muscle myosin complex|structural molecule activity conferring elasticity|striated muscle thin filament|muscle contraction|striated muscle contraction|actin filament organization|cell adhesion|structural constituent of muscle|Z disc|M band|myosin filament|sarcomere organization|actin binding|actin filament binding|structural constituent of cytoskeleto…
Myh2	32.1325	49.9251	14.3399	0.287228	-1.79973	0.0181942	1	Down	0.217243	0.401074	0.173749	0.0522374	0.0843673	0.0916059	GeneID:17882,Genbank:NM_001039545.2,MGI:MGI:1339710	myosin, heavy polypeptide 2, skeletal muscle, adult		GO:0005859,GO:0005911,GO:0006936,GO:0014823,GO:0030016,GO:0031672,GO:0032991,GO:0070252,GO:0001778,GO:0005794,GO:0005826	muscle myosin complex|cell-cell junction|muscle contraction|response to activity|myofibril|A band|protein-containing complex|actin-mediated cell contraction|plasma membrane repair|Golgi apparatus|actomyosin contractile ring	mmu04530	Tight junction
Myoz2	15.8402	24.7015	6.9788	0.282525	-1.82355	0.0282104	1	Down	0.325157	0.63494	0.469106	0.123687	0.248957	0.0653787	GeneID:59006,Genbank:XM_006501829.3,MGI:MGI:1913063	myozenin 2		GO:0015629,GO:0030018,GO:0030239,GO:0031433,GO:0051373,GO:0003779,GO:0005737	actin cytoskeleton|Z disc|myofibril assembly|telethonin binding|FATZ binding|actin binding|cytoplasm
N4bp2l1	106.214	144.123	68.3043	0.47393	-1.07725	0.00780842	1	Down	3.47376	1.71047	3.32039	1.67516	0.816641	1.56298	GeneID:100637,Genbank:NM_133898.4,MGI:MGI:2140872	NEDD4 binding protein 2-like 1		GO:0003674,GO:0005575,GO:0008150	molecular_function|cellular_component|biological_process
Nanp	25.3962	13.0551	37.7374	2.89061	1.53137	0.0351695	1	Up	0.034501	0.0328996	0.0645319	0.0325842	0.100542	0.0339857	GeneID:67311,Genbank:NM_026086.2,MGI:MGI:1914561	N-acetylneuraminic acid phosphatase		GO:0016311,GO:0016787,GO:0046380,GO:0050124,GO:0005575,GO:0005975,GO:0008152	dephosphorylation|hydrolase activity|N-acetylneuraminate biosynthetic process|N-acylneuraminate-9-phosphatase activity|cellular_component|carbohydrate metabolic process|metabolic process	mmu00520	Amino sugar and nucleotide sugar metabolism
Nat8f3	54.5422	103.733	5.3516	0.0515903	-4.27676	0.0482548	1	Down	0.257381	4.39095	1.59886	0.0809698	0.110528	0.169023	GeneID:93674,Genbank:NM_001037842.3,MGI:MGI:2136449	N-acetyltransferase 8 (GCN5-related) family member 3		GO:0005634,GO:0005783,GO:0005794,GO:0007162,GO:0008080,GO:0010485,GO:0016021,GO:0016573,GO:0031965,GO:0001702,GO:0003401,GO:0005615	nucleus|endoplasmic reticulum|Golgi apparatus|negative regulation of cell adhesion|N-acetyltransferase activity|H4 histone acetyltransferase activity|integral component of membrane|histone acetylation|nuclear membrane|gastrulation with mouth forming second|axis elongation|extracellular space
Nccrp1	168.146	271.429	64.8624	0.238966	-2.06512	0.0127322	1	Down	3.45093	10.5024	13.6332	2.1703	2.70053	1.45959	GeneID:233038,Genbank:NM_001081115.1,MGI:MGI:2685009	non-specific cytotoxic cell receptor protein 1 homolog (zebrafish)		GO:0003674,GO:0005737,GO:0008284	molecular_function|cytoplasm|positive regulation of cell proliferation
Nebl	66.6322	42.7471	90.5172	2.1175	1.08237	0.0347328	1	Up	0.297486	0.0548301	0.155963	0.278639	0.559241	0.3932	GeneID:74103,Genbank:XM_006497557.3,MGI:MGI:1921353	nebulette		GO:0003779,GO:0005737,GO:0046872	actin binding|cytoplasm|metal ion binding
Ngp	9.97608	19.9522	0	0	#NAME?	0.0357555	1	Down	0.327276	0.0806322	1.98309	0	0	0	GeneID:18054,Genbank:NM_008694.2,MGI:MGI:105983	neutrophilic granule protein		GO:0006952,GO:0010466,GO:0016525,GO:0030414,GO:0031410,GO:1901491,GO:0004869,GO:0005576,GO:0005615	defense response|negative regulation of peptidase activity|negative regulation of angiogenesis|peptidase inhibitor activity|cytoplasmic vesicle|negative regulation of lymphangiogenesis|cysteine-type endopeptidase inhibitor activity|extracellular region|extracellular space
Nkain1	238.975	152.635	325.315	2.13134	1.09176	0.0205547	1	Up	3.80185	1.66422	2.1216	3.02021	6.25659	5.88795	GeneID:67149,Genbank:NM_025998.3,MGI:MGI:1914399	Na+/K+ transporting ATPase interacting 1		GO:0016021,GO:0051117,GO:0002028,GO:0005886,GO:0016020	integral component of membrane|ATPase binding|regulation of sodium ion transport|plasma membrane|membrane
Npy6r	4.84854	9.35988	0.337202	0.0360263	-4.79481	0.0210027	1	Down	0	0.232293	0.260028	0	0	0.0180918	GeneID:18169,Genbank:NM_010935.3,MGI:MGI:1098590	neuropeptide Y receptor Y6		GO:0004930,GO:0004983,GO:0005886,GO:0007165,GO:0007186,GO:0007268,GO:0007631,GO:0008015,GO:0016020,GO:0016021,GO:0001601,GO:0001602,GO:0004871	G-protein coupled receptor activity|neuropeptide Y receptor activity|plasma membrane|signal transduction|G-protein coupled receptor signaling pathway|chemical synaptic transmission|feeding behavior|blood circulation|membrane|integral component of membrane|peptide YY receptor activity|pancreatic polypeptide receptor activity|signal transducer activity	mmu04080	Neuroactive ligand-receptor interaction
Nr2e3	16.7678	7.50072	26.0349	3.47098	1.79535	0.0270847	1	Up	0.395721	0.0203964	0.020151	0.235524	0.390506	0.585401	GeneID:23958,Genbank:XM_011242742.1,MGI:MGI:1346317	nuclear receptor subfamily 2, group E, member 3	RXR-like	GO:0045872,GO:0003700,GO:0045944,GO:0003707,GO:0004879,GO:0005515,GO:0005634,GO:0005667,GO:0006351,GO:0046872,GO:0006355,GO:0060041,GO:0008270,GO:0008285,GO:0042462,GO:0000122,GO:0043401,GO:0000978,GO:0043565,GO:0003677	positive regulation of rhodopsin gene expression|DNA binding transcription factor activity|positive regulation of transcription by RNA polymerase II|steroid hormone receptor activity|nuclear receptor activity|protein binding|nucleus|transcription factor complex|transcription, DNA-templated|metal ion binding|regulation of transcription, DNA-templated|retina development in camera-type eye|zinc ion …
Ntrk1	13.9328	26.1825	1.68306	0.0642819	-3.95944	0.0147295	1	Down	0.598839	0	0.658018	0.0434281	0	0.0689731	GeneID:18211,Genbank:XM_006501124.2,MGI:MGI:97383	neurotrophic tyrosine kinase, receptor, type 1		GO:0004888,GO:0005004,GO:0005030,GO:0005166,GO:0005515,GO:0005524,GO:0007275,GO:0005737,GO:0007399,GO:0005768,GO:0007411,GO:0007611,GO:0007623,GO:0008285,GO:0019233,GO:0009968,GO:0019900,GO:0009986,GO:0030154,GO:0030183,GO:0030424,GO:0000166,GO:0042490,GO:0001934,GO:0042493,GO:0030425,GO:0004672,GO:0042803,GO:0031175,GO:0004709,GO:0043025,GO:0004713,GO:0043066,GO:0043068,GO:0004714,GO:0043121,GO:…	transmembrane signaling receptor activity|GPI-linked ephrin receptor activity|neurotrophin receptor activity|neurotrophin p75 receptor binding|protein binding|ATP binding|multicellular organism development|cytoplasm|nervous system development|endosome|axon guidance|learning or memory|circadian rhythm|negative regulation of cell proliferation|sensory perception of pain|negative regulation of signa…	mmu04014,mmu04010,mmu04151,mmu04210,mmu04722,mmu04750,mmu05200,mmu05230,mmu05202,mmu05216	Ras signaling pathway|MAPK signaling pathway|PI3K-Akt signaling pathway|Apoptosis|Neurotrophin signaling pathway|Inflammatory mediator regulation of TRP channels|Pathways in cancer|Central carbon metabolism in cancer|Transcriptional misregulation in cancers|Thyroid cancer
Odc1	2669	1710.23	3627.76	2.12121	1.08489	0.00134782	0.543936	Up	45.4115	26.9949	29.1513	55.6481	93.5747	62.1117	GeneID:18263,Genbank:XM_017314990.1,MGI:MGI:97402	ornithine decarboxylase, structural 1		GO:0033387,GO:0004586,GO:0042176,GO:0042803,GO:0005737,GO:0005829,GO:0006595,GO:0048471,GO:0006596,GO:0008284,GO:0009446,GO:0016829,GO:0001822,GO:0016831,GO:0003824	putrescine biosynthetic process from ornithine|ornithine decarboxylase activity|regulation of protein catabolic process|protein homodimerization activity|cytoplasm|cytosol|polyamine metabolic process|perinuclear region of cytoplasm|polyamine biosynthetic process|positive regulation of cell proliferation|putrescine biosynthetic process|lyase activity|kidney development|carboxy-lyase activity|catal…	mmu00330,mmu00480	Arginine and proline metabolism|Glutathione metabolism
Otc	249.908	117.262	382.553	3.26238	1.70592	0.0160215	1	Up	1.79611	0.386145	1.01084	1.61676	5.38139	3.12454	GeneID:18416,Genbank:XM_011247449.2,MGI:MGI:97448	ornithine transcarbamylase		GO:0055081,GO:0008652,GO:0004585,GO:0070207,GO:0016597,GO:0005543,GO:0097272,GO:0016740,GO:0005737,GO:0005739,GO:0016743,GO:0005743,GO:0019240,GO:0042301,GO:0006520,GO:0042450,GO:0006526,GO:0000050,GO:0043231,GO:0006591,GO:0044238,GO:0006593	anion homeostasis|cellular amino acid biosynthetic process|ornithine carbamoyltransferase activity|protein homotrimerization|amino acid binding|phospholipid binding|ammonia homeostasis|transferase activity|cytoplasm|mitochondrion|carboxyl- or carbamoyltransferase activity|mitochondrial inner membrane|citrulline biosynthetic process|phosphate ion binding|cellular amino acid metabolic process|argin…	mmu00220	Arginine biosynthesis
Otor	6.20541	12.0736	0.337202	0.0279288	-5.1621	0.0144263	1	Down	0	0.798081	0.93317	0	0	0	GeneID:57329,Genbank:NM_020595.2,MGI:MGI:1888678	otoraplin		GO:0005794,GO:0006888,GO:0009306,GO:0035459,GO:0042954,GO:0070971,GO:0001502,GO:0005576,GO:0005789	Golgi apparatus|ER to Golgi vesicle-mediated transport|protein secretion|cargo loading into vesicle|lipoprotein transporter activity|endoplasmic reticulum exit site|cartilage condensation|extracellular region|endoplasmic reticulum membrane
P2rx5	12.3768	20.0841	4.66961	0.232503	-2.10468	0.0266222	1	Down	0.0932841	0.151424	0.0819943	0.0292571	0.0300993	0.0154484	GeneID:94045,Genbank:XM_006534566.3,MGI:MGI:2137026	purinergic receptor P2X, ligand-gated ion channel, 5		GO:0034220,GO:0004931,GO:0035381,GO:0005524,GO:0043416,GO:0005525,GO:0005639,GO:0005829,GO:0005886,GO:0005887,GO:0051260,GO:0006812,GO:0007166,GO:0008144,GO:0008270,GO:0001614,GO:0016021,GO:0019228	ion transmembrane transport|extracellularly ATP-gated cation channel activity|ATP-gated ion channel activity|ATP binding|regulation of skeletal muscle tissue regeneration|GTP binding|integral component of nuclear inner membrane|cytosol|plasma membrane|integral component of plasma membrane|protein homooligomerization|cation transport|cell surface receptor signaling pathway|drug binding|zinc ion bi…	mmu04020,mmu04080	Calcium signaling pathway|Neuroactive ligand-receptor interaction
Papln	62.8606	32.0563	93.6649	2.92188	1.5469	0.0332793	1	Up	0.253614	0.163247	0.168222	0.258026	0.852974	0.530999	GeneID:170721,Genbank:XM_006515505.3,MGI:MGI:2386139	papilin, proteoglycan-like sulfated glycoprotein		GO:0008233,GO:0010466,GO:0030414,GO:0004867,GO:0005576,GO:0005604	peptidase activity|negative regulation of peptidase activity|peptidase inhibitor activity|serine-type endopeptidase inhibitor activity|extracellular region|basement membrane
Pappa2	238.466	334.903	142.028	0.424087	-1.23757	0.0366993	1	Down	0.639968	1.18072	1.27104	0.750794	0.0887576	0.443638	GeneID:23850,Genbank:XM_011238806.2,MGI:MGI:3051647	pappalysin 2		GO:0008237,GO:0016324,GO:0060349,GO:0004222,GO:0005829,GO:0006508	metallopeptidase activity|apical plasma membrane|bone morphogenesis|metalloendopeptidase activity|cytosol|proteolysis
Pced1b	157.621	244.13	71.1117	0.291286	-1.77949	0.0452236	1	Down	1.95188	0.344453	1.49074	0.323881	0.151701	0.535632	GeneID:239647,Genbank:XM_006520963.3,MGI:MGI:2446270	PC-esterase domain containing 1B		GO:0003674,GO:0005575,GO:0008150	molecular_function|cellular_component|biological_process
Pcsk5	763.588	434.074	1093.1	2.51824	1.33242	0.0414981	1	Up	2.8847	0.70018	0.918541	1.78574	4.48296	4.38373	GeneID:18552,Genbank:NM_001190483.2,MGI:MGI:97515	proprotein convertase subtilisin/kexin type 5		GO:0005794,GO:0005797,GO:0005802,GO:0005886,GO:0006465,GO:0006508,GO:0016486,GO:0007368,GO:0016787,GO:0007507,GO:0019058,GO:0007565,GO:0030141,GO:0030323,GO:0033625,GO:0035108,GO:2001046,GO:0042089,GO:0042277,GO:0043043,GO:0001822,GO:0003279,GO:0004175,GO:0004252,GO:0005576,GO:0005615,GO:0007566,GO:0008233,GO:0008236,GO:0009952,GO:0016020,GO:0016021,GO:0016485,GO:0043204,GO:0048566,GO:0048706,GO:…	Golgi apparatus|Golgi medial cisterna|trans-Golgi network|plasma membrane|signal peptide processing|proteolysis|peptide hormone processing|determination of left/right symmetry|hydrolase activity|heart development|viral life cycle|female pregnancy|secretory granule|respiratory tube development|positive regulation of integrin activation|limb morphogenesis|positive regulation of integrin-mediated si…
Pdlim2	281.134	173.507	388.761	2.24061	1.16389	0.0101286	1	Up	6.99572	1.44665	3.27906	6.82233	8.06301	9.74166	GeneID:213019,Genbank:NM_145978.2,MGI:MGI:2384850	PDZ and LIM domain 2		GO:0030864,GO:0031005,GO:0032036,GO:0046872,GO:0051371,GO:0051393,GO:0001725,GO:0005737,GO:0005856	cortical actin cytoskeleton|filamin binding|myosin heavy chain binding|metal ion binding|muscle alpha-actinin binding|alpha-actinin binding|stress fiber|cytoplasm|cytoskeleton
Pfkfb3	561.918	811.443	312.393	0.384984	-1.37713	0.0198198	1	Down	3.62567	4.50468	8.04336	1.03262	1.65322	3.5722	GeneID:170768,Genbank:NM_001177758.1,MGI:MGI:2181202	6-phosphofructo-2-kinase/fructose-2,6-biphosphatase 3		GO:0006003,GO:0003873,GO:0004331,GO:0005654	fructose 2,6-bisphosphate metabolic process|6-phosphofructo-2-kinase activity|fructose-2,6-bisphosphate 2-phosphatase activity|nucleoplasm	mmu00051,mmu04066,mmu04152	Fructose and mannose metabolism|HIF-1 signaling pathway|AMPK signaling pathway
Pi16	90.7647	138.784	42.7454	0.307999	-1.699	0.00468168	0.875081	Down	1.26762	2.08847	3.47919	0.974703	0.574992	0.524825	GeneID:74116,Genbank:XM_006525014.1,MGI:MGI:1921366	peptidase inhibitor 16		GO:0010466,GO:0030414,GO:0061052,GO:0005576,GO:0005615	negative regulation of peptidase activity|peptidase inhibitor activity|negative regulation of cell growth involved in cardiac muscle cell development|extracellular region|extracellular space
Plxnc1	136.683	203.361	70.0042	0.344235	-1.53853	0.038162	1	Down	1.56287	0.33126	1.23945	0.220096	0.415052	0.429036	GeneID:54712,Genbank:NM_018797.2,MGI:MGI:1890127	plexin C1		GO:0007165,GO:0008360,GO:0016020,GO:0016021,GO:0017154,GO:0030334,GO:0043087,GO:0050772,GO:0071526,GO:1902287,GO:0002116,GO:0005887,GO:0007162	signal transduction|regulation of cell shape|membrane|integral component of membrane|semaphorin receptor activity|regulation of cell migration|regulation of GTPase activity|positive regulation of axonogenesis|semaphorin-plexin signaling pathway|semaphorin-plexin signaling pathway involved in axon guidance|semaphorin receptor complex|integral component of plasma membrane|negative regulation of cel…	mmu04360	Axon guidance
Prg3	5.5092	10.6812	0.337202	0.0315697	-4.98532	0.0378017	1	Down	0.790457	0	0.398647	0	0	0.0465336	GeneID:53856,Genbank:XM_006499901.1,MGI:MGI:1858200	proteoglycan 3		GO:0019370,GO:0030246,GO:0042035,GO:0042119,GO:0042554,GO:0045416,GO:0045575,GO:0001694,GO:0006955,GO:0017148	leukotriene biosynthetic process|carbohydrate binding|regulation of cytokine biosynthetic process|neutrophil activation|superoxide anion generation|positive regulation of interleukin-8 biosynthetic process|basophil activation|histamine biosynthetic process|immune response|negative regulation of translation
Prg4	30.9229	45.4482	16.3977	0.360799	-1.47073	0.0133132	1	Down	0.19992	0.135606	0.242749	0.0172478	0.0477066	0.141312	GeneID:96875,Genbank:NM_001110146.1,MGI:MGI:1891344	proteoglycan 4 (megakaryocyte stimulating factor, articular superficial zone protein)		GO:0006955,GO:0030247,GO:0042127,GO:0045409,GO:0071425,GO:0005044,GO:0005576,GO:0005615	immune response|polysaccharide binding|regulation of cell proliferation|negative regulation of interleukin-6 biosynthetic process|hematopoietic stem cell proliferation|scavenger receptor activity|extracellular region|extracellular space
Prkcb	663.719	952.876	374.563	0.393086	-1.34708	0.00195535	0.598641	Down	4.84364	2.6729	5.26122	1.22184	0.994737	2.71957	GeneID:18751,Genbank:NM_008855.2,MGI:MGI:97596	protein kinase C, beta		GO:0004674,GO:0004697,GO:0005080,GO:0005246,GO:0005515,GO:0005524,GO:0006816,GO:0005634,GO:0006874,GO:0006915,GO:0005654,GO:0008270,GO:0010829,GO:0014059,GO:0016020,GO:0042393,GO:0016301,GO:0042493,GO:0016310,GO:0043123,GO:0016740,GO:0045766,GO:0046627,GO:0046872,GO:0050681,GO:0000166,GO:0050853,GO:0001666,GO:0050861,GO:0051092,GO:0002250,GO:0002376,GO:0003682,GO:0004672,GO:0005737,GO:0005813,GO:…	protein serine/threonine kinase activity|protein kinase C activity|protein kinase C binding|calcium channel regulator activity|protein binding|ATP binding|calcium ion transport|nucleus|cellular calcium ion homeostasis|apoptotic process|nucleoplasm|zinc ion binding|negative regulation of glucose transmembrane transport|regulation of dopamine secretion|membrane|histone binding|kinase activity|respo…	mmu04014,mmu04015,mmu04010,mmu04012,mmu04310,mmu04370,mmu04064,mmu04066,mmu04020,mmu04070,mmu04071,mmu04150,mmu04510,mmu04540,mmu04650,mmu04662,mmu04666,mmu04670,mmu04062,mmu04911,mmu04912,mmu04921,mmu04918,mmu04919,mmu04916,mmu04925,mmu04270,mmu04970,mmu04971,mmu04972,mmu04973,mmu04960,mmu04961,mmu04724,mmu04727,mmu04725,mmu04728,mmu04726,mmu04720,mmu04730,mmu04723,mmu04750,mmu04713,mmu05200,mmu…	Ras signaling pathway|Rap1 signaling pathway|MAPK signaling pathway|ErbB signaling pathway|Wnt signaling pathway|VEGF signaling pathway|NF-kappa B signaling pathway|HIF-1 signaling pathway|Calcium signaling pathway|Phosphatidylinositol signaling system|Sphingolipid signaling pathway|mTOR signaling pathway|Focal adhesion|Gap junction|Natural killer cell mediated cytotoxicity|B cell receptor signal…
Prr5l	364.041	240.599	487.483	2.02612	1.01872	0.00186279	0.598641	Up	2.46987	1.41086	1.05139	2.87078	4.08159	2.70557	GeneID:72446,Genbank:XM_006500238.3,MGI:MGI:1919696	proline rich 5 like		GO:0009968,GO:0010762,GO:0014068,GO:0031625,GO:0031932,GO:0034599,GO:0038203,GO:0001933,GO:0061014,GO:0001934,GO:0090316,GO:0005739	negative regulation of signal transduction|regulation of fibroblast migration|positive regulation of phosphatidylinositol 3-kinase signaling|ubiquitin protein ligase binding|TORC2 complex|cellular response to oxidative stress|TORC2 signaling|negative regulation of protein phosphorylation|positive regulation of mRNA catabolic process|positive regulation of protein phosphorylation|positive regulati…
Prrx1	32.3979	52.1135	12.6823	0.24336	-2.03884	0.020416	1	Down	0.248567	0.0887531	0.363604	0.0136407	0.0755051	0.0995975	GeneID:18933,Genbank:NM_011127.2,MGI:MGI:97712	paired related homeobox 1	Homeobox	GO:0048844,GO:0043565,GO:0001078,GO:0051216,GO:0045880,GO:0001105,GO:0045944,GO:0002053,GO:0060021,GO:0003677,GO:0005634,GO:0005654,GO:0005829,GO:0048664,GO:0006355,GO:0070570,GO:0048701,GO:0007275,GO:0071837,GO:0030326,GO:0097150,GO:0048704,GO:0042472,GO:0000122,GO:0042474,GO:0000978	artery morphogenesis|sequence-specific DNA binding|transcriptional repressor activity, RNA polymerase II proximal promoter sequence-specific DNA binding|cartilage development|positive regulation of smoothened signaling pathway|RNA polymerase II transcription coactivator activity|positive regulation of transcription by RNA polymerase II|positive regulation of mesenchymal cell proliferation|roof of…
Ptpro	103.99	65.7895	142.19	2.16129	1.11189	0.0200282	1	Up	0.412966	0.219128	0.493189	1.12624	0.703613	0.544074	GeneID:19277,Genbank:NM_011216.3,MGI:MGI:1097152	protein tyrosine phosphatase, receptor type, O		GO:0042803,GO:0016787,GO:0003105,GO:0043197,GO:0016791,GO:0004721,GO:0072112,GO:0017147,GO:0004725,GO:0090090,GO:0005515,GO:0005886,GO:0006470,GO:0030032,GO:0007411,GO:0032835,GO:0016020,GO:0035335,GO:0016021,GO:0016311,GO:0000902,GO:0036060,GO:0016324,GO:0002548,GO:0042802,GO:0016328,GO:0003093	protein homodimerization activity|hydrolase activity|negative regulation of glomerular filtration|dendritic spine|phosphatase activity|phosphoprotein phosphatase activity|glomerular visceral epithelial cell differentiation|Wnt-protein binding|protein tyrosine phosphatase activity|negative regulation of canonical Wnt signaling pathway|protein binding|plasma membrane|protein dephosphorylation|lamel…
Rel	156.832	214.445	99.2188	0.462678	-1.11192	0.0452966	1	Down	2.38725	2.68418	5.12973	0.778721	1.50089	2.19639	GeneID:19696,Genbank:NM_009044.2,MGI:MGI:97897	reticuloendotheliosis oncogene	RHD	GO:0045944,GO:0032688,GO:0005737,GO:0000981,GO:0033256,GO:0001205,GO:1901215,GO:0033554,GO:0005829,GO:0001816,GO:0034097,GO:0003677,GO:0003682,GO:0003700,GO:0006351,GO:0005515,GO:0038061,GO:0006355,GO:0005634,GO:0043565,GO:0006954,GO:0045084,GO:0007249,GO:0000122,GO:0045087,GO:0005654,GO:0000977,GO:0045893,GO:0010629,GO:0005667,GO:0000980	positive regulation of transcription by RNA polymerase II|negative regulation of interferon-beta production|cytoplasm|RNA polymerase II transcription factor activity, sequence-specific DNA binding|I-kappaB/NF-kappaB complex|transcriptional activator activity, RNA polymerase II distal enhancer sequence-specific DNA binding|negative regulation of neuron death|cellular response to stress|cytosol|cyt…	mmu04014,mmu05202,mmu05203	Ras signaling pathway|Transcriptional misregulation in cancers|Viral carcinogenesis
Rnf152	454.988	240.256	669.72	2.78752	1.47898	0.00343827	0.735583	Up	1.45891	1.41669	1.33797	2.76358	3.37728	5.6637	GeneID:320311,Genbank:NM_001160368.1,MGI:MGI:2443787	ring finger protein 152		GO:0034198,GO:0005765,GO:0046872,GO:0061630,GO:0006915,GO:0010508,GO:0016020,GO:0016021,GO:0070534,GO:0016740,GO:0070936,GO:0031267,GO:0031301,GO:0000209,GO:1904262,GO:0004842,GO:0005764	cellular response to amino acid starvation|lysosomal membrane|metal ion binding|ubiquitin protein ligase activity|apoptotic process|positive regulation of autophagy|membrane|integral component of membrane|protein K63-linked ubiquitination|transferase activity|protein K48-linked ubiquitination|small GTPase binding|integral component of organelle membrane|protein polyubiquitination|negative regulat…	mmu04150	mTOR signaling pathway
Rspo3	158.423	213.066	103.781	0.487082	-1.03776	0.0142404	1	Down	2.52468	5.03385	3.93088	1.60516	2.03606	2.22141	GeneID:72780,Genbank:NM_028351.3,MGI:MGI:1920030	R-spondin 3		GO:0005102,GO:0005109,GO:0005576,GO:0008201,GO:0016055,GO:0050896,GO:0060670,GO:0090263,GO:2000052,GO:0001525,GO:0001974,GO:0002040	signaling receptor binding|frizzled binding|extracellular region|heparin binding|Wnt signaling pathway|response to stimulus|branching involved in labyrinthine layer morphogenesis|positive regulation of canonical Wnt signaling pathway|positive regulation of non-canonical Wnt signaling pathway|angiogenesis|blood vessel remodeling|sprouting angiogenesis
S100g	65.1743	37.6415	92.7071	2.4629	1.30036	0.014246	1	Up	5.29892	2.06624	4.06544	7.71735	16.0378	9.03684	GeneID:12309,Genbank:NM_009789.2,MGI:MGI:104528	S100 calcium binding protein G		GO:0016324,GO:0046872,GO:0046914,GO:0005499,GO:0005509,GO:0016323	apical plasma membrane|metal ion binding|transition metal ion binding|vitamin D binding|calcium ion binding|basolateral plasma membrane	mmu04978	Mineral absorption
S1pr1	480.431	682.861	278.001	0.407112	-1.2965	0.0303394	1	Down	15.0774	4.60238	14.2699	3.52859	3.88725	5.98727	GeneID:13609,Genbank:NM_007901.5,MGI:MGI:1096355	sphingosine-1-phosphate receptor 1		GO:0005768,GO:0005886,GO:0006935,GO:0007165,GO:0007186,GO:0007193,GO:0038036,GO:0007420,GO:0008284,GO:0043231,GO:0009897,GO:0043547,GO:0045124,GO:0045944,GO:0046625,GO:0048661,GO:0050927,GO:0051482,GO:0001525,GO:0001664,GO:0001955,GO:0003245,GO:0003376,GO:0004871,GO:0004930,GO:0005654,GO:0016020,GO:0016021,GO:0016477,GO:0030032,GO:0030155,GO:0030335,GO:0030500,GO:0051497,GO:0030595,GO:0061384,GO:…	endosome|plasma membrane|chemotaxis|signal transduction|G-protein coupled receptor signaling pathway|adenylate cyclase-inhibiting G-protein coupled receptor signaling pathway|sphingosine-1-phosphate receptor activity|brain development|positive regulation of cell proliferation|intracellular membrane-bounded organelle|external side of plasma membrane|positive regulation of GTPase activity|regulatio…	mmu04068,mmu04071,mmu04080	FoxO signaling pathway|Sphingolipid signaling pathway|Neuroactive ligand-receptor interaction
Saxo1	17.5797	28.1671	6.99229	0.248243	-2.01017	0.0413305	1	Down	0.0562238	0.327608	0.679755	0.0710201	0.0902041	0.0930135	GeneID:75811,Genbank:XM_017320434.1,MGI:MGI:1923061	stablizer of axonemal microtubules 1		GO:0050821,GO:0005879,GO:0070417,GO:0008017,GO:0009631,GO:0031514,GO:0034453,GO:0036064,GO:0036126,GO:0005814,GO:0045724,GO:0005856	protein stabilization|axonemal microtubule|cellular response to cold|microtubule binding|cold acclimation|motile cilium|microtubule anchoring|ciliary basal body|sperm flagellum|centriole|positive regulation of cilium assembly|cytoskeleton
Sell	430.841	733.89	127.791	0.174128	-2.52178	0.030047	1	Down	9.65904	1.08276	10.9507	0.746701	0.243103	2.55425	GeneID:20343,Genbank:XM_006496716.1,MGI:MGI:98279	selectin, lymphocyte		GO:0050839,GO:0005886,GO:0050900,GO:0005887,GO:0050901,GO:0007155,GO:0009897,GO:0009986,GO:0016020,GO:0051861,GO:0016021,GO:0070492,GO:0016339,GO:0090023,GO:0030246,GO:0033198,GO:0002020,GO:0042981,GO:0005509,GO:0046872,GO:0005515	cell adhesion molecule binding|plasma membrane|leukocyte migration|integral component of plasma membrane|leukocyte tethering or rolling|cell adhesion|external side of plasma membrane|cell surface|membrane|glycolipid binding|integral component of membrane|oligosaccharide binding|calcium-dependent cell-cell adhesion via plasma membrane cell adhesion molecules|positive regulation of neutrophil chemo…	mmu04514	Cell adhesion molecules (CAMs)
Serpina1b	162.309	263.235	61.3824	0.233185	-2.10045	0.00938636	1	Down	9.17244	2.94695	11.0237	1.82419	0.911962	2.79115	GeneID:20701,Genbank:NM_009244.4,MGI:MGI:891970	serine (or cysteine) preptidase inhibitor, clade A, member 1B		GO:0030414,GO:0004867,GO:0034097,GO:0042802,GO:0005515,GO:0005576,GO:0005615,GO:0043231,GO:0005783,GO:0043434,GO:0005794,GO:0006487,GO:0006953,GO:0001701,GO:0010466,GO:0002020,GO:0010951,GO:0004866	peptidase inhibitor activity|serine-type endopeptidase inhibitor activity|response to cytokine|identical protein binding|protein binding|extracellular region|extracellular space|intracellular membrane-bounded organelle|endoplasmic reticulum|response to peptide hormone|Golgi apparatus|protein N-linked glycosylation|acute-phase response|in utero embryonic development|negative regulation of peptidas…	mmu04610	Complement and coagulation cascades
Sfrp4	54.8202	75.9033	33.737	0.444474	-1.16983	0.0143851	1	Down	1.41165	2.56584	2.03473	0.957102	0.743003	0.820949	GeneID:20379,Genbank:NM_016687.3,MGI:MGI:892010	secreted frizzled-related protein 4		GO:0060349,GO:0030510,GO:0005615,GO:0035567,GO:0090090,GO:0042813,GO:0005634,GO:0005737,GO:0007275,GO:0008285,GO:0009986,GO:0043065,GO:0010628,GO:0043433,GO:0016021,GO:0090263,GO:0045606,GO:0016055,GO:1902174,GO:0046329,GO:0017147,GO:0002092,GO:2000051,GO:0055062,GO:0004930,GO:2000119,GO:0060070,GO:0030154,GO:0005576	bone morphogenesis|regulation of BMP signaling pathway|extracellular space|non-canonical Wnt signaling pathway|negative regulation of canonical Wnt signaling pathway|Wnt-activated receptor activity|nucleus|cytoplasm|multicellular organism development|negative regulation of cell proliferation|cell surface|positive regulation of apoptotic process|positive regulation of gene expression|negative regu…	mmu04310	Wnt signaling pathway
Sh2d1a	10.9013	18.456	3.34652	0.181324	-2.46336	0.0448498	1	Down	1.05772	0.128813	1.13728	0.248865	0.129702	0	GeneID:20400,Genbank:NM_001313688.1,MGI:MGI:1328352	SH2 domain containing 1A		GO:0005515,GO:0005737,GO:0006959,GO:0006968,GO:0007267,GO:0045087,GO:0045954,GO:0002250,GO:0002376,GO:0005070	protein binding|cytoplasm|humoral immune response|cellular defense response|cell-cell signaling|innate immune response|positive regulation of natural killer cell mediated cytotoxicity|adaptive immune response|immune system process|SH3/SH2 adaptor activity	mmu04650,mmu05162	Natural killer cell mediated cytotoxicity|Measles
Sh2d6	75.6936	31.8478	119.539	3.75346	1.90822	0.00519977	0.910817	Up	0.611453	0.145148	0.161841	0.541578	1.13694	1.54264	GeneID:71130,Genbank:XM_011241547.2,MGI:MGI:1918380	SH2 domain containing 6		GO:0005737,GO:0006955,GO:0007169,GO:0035556,GO:0005068,GO:0005070,GO:0005622	cytoplasm|immune response|transmembrane receptor protein tyrosine kinase signaling pathway|intracellular signal transduction|transmembrane receptor protein tyrosine kinase adaptor activity|SH3/SH2 adaptor activity|intracellular
Sh2d7	90.2894	42.6725	137.906	3.23174	1.69231	0.0117024	1	Up	1.33732	0.223767	0.169708	1.00378	2.13324	2.08373	GeneID:244885,Genbank:XM_006511157.1,MGI:MGI:2441692	SH2 domain containing 7		GO:0008150,GO:0035591,GO:0003674,GO:0005575,GO:0005737	biological_process|signaling adaptor activity|molecular_function|cellular_component|cytoplasm
Shisa3	101.081	139.753	62.4084	0.446561	-1.16307	0.0265863	1	Down	2.24206	0.943484	2.48805	0.438187	0.87051	1.12319	GeneID:330096,Genbank:NM_001033415.3,MGI:MGI:3041225	shisa family member 3		GO:0016020,GO:0016021,GO:0004871,GO:0005783,GO:0007275	membrane|integral component of membrane|signal transducer activity|endoplasmic reticulum|multicellular organism development
Siglece	33.3325	20.1387	46.5263	2.3103	1.20808	0.0368029	1	Up	0.368073	0.25605	0.337566	0.345923	1.14519	0.694462	GeneID:83382,Genbank:NM_031181.2,MGI:MGI:1932475	sialic acid binding Ig-like lectin E		GO:0016020,GO:0016021,GO:0030246,GO:0033691,GO:0038023,GO:0048029,GO:0050728,GO:0060101,GO:0005057,GO:0007155,GO:0009897	membrane|integral component of membrane|carbohydrate binding|sialic acid binding|signaling receptor activity|monosaccharide binding|negative regulation of inflammatory response|negative regulation of phagocytosis, engulfment|signal transducer activity, downstream of receptor|cell adhesion|external side of plasma membrane
Sis	7.36152	0.650994	14.0721	21.6163	4.43404	0.0138085	1	Up	0.00681138	0	0	0.0126995	0.0615858	0.15296	GeneID:69983,Genbank:XM_006502044.1,MGI:MGI:1917233	sucrase isomaltase (alpha-glucosidase)		GO:0005903,GO:0016020,GO:0045121,GO:0004558,GO:0004564,GO:0004574	brush border|membrane|membrane raft|alpha-1,4-glucosidase activity|beta-fructofuranosidase activity|oligo-1,6-glucosidase activity	mmu00052,mmu00500,mmu04973	Galactose metabolism|Starch and sucrose metabolism|Carbohydrate digestion and absorption
Sit1	16.8106	28.5948	5.02641	0.175781	-2.50815	0.0447915	1	Down	2.14971	0.180948	1.16912	0.0869711	0.125238	0.412145	GeneID:54390,Genbank:NM_019436.3,MGI:MGI:1889342	suppression inducing transmembrane adaptor 1		GO:0005886,GO:0007165,GO:0016020,GO:0016021,GO:0019900,GO:0042169,GO:0043029,GO:0050863,GO:0002250,GO:0002376	plasma membrane|signal transduction|membrane|integral component of membrane|kinase binding|SH2 domain binding|T cell homeostasis|regulation of T cell activation|adaptive immune response|immune system process
Sla2	13.0768	20.4738	5.67974	0.277415	-1.84988	0.0417255	1	Down	0.286958	0.0531133	0.275533	0.0388179	0.0385126	0.0543672	GeneID:77799,Genbank:XM_006500405.2,MGI:MGI:1925049	Src-like-adaptor 2		GO:0045087,GO:0016020,GO:0004715,GO:0047485,GO:0016477,GO:0005070,GO:0050849,GO:0030154,GO:0005102,GO:0005515,GO:0005654,GO:0005737,GO:0031234,GO:0005768,GO:0031410,GO:0005770,GO:0038083,GO:0005794,GO:0042110,GO:0005886,GO:0000122,GO:0042127,GO:0007169,GO:0002250,GO:0043231,GO:0009966,GO:0002376	innate immune response|membrane|non-membrane spanning protein tyrosine kinase activity|protein N-terminus binding|cell migration|SH3/SH2 adaptor activity|negative regulation of calcium-mediated signaling|cell differentiation|signaling receptor binding|protein binding|nucleoplasm|cytoplasm|extrinsic component of cytoplasmic side of plasma membrane|endosome|cytoplasmic vesicle|late endosome|peptidy…
Slamf1	46.7491	72.3144	21.1839	0.292941	-1.77132	0.0346557	1	Down	1.03106	0.169989	1.36516	0.180741	0.0574912	0.524023	GeneID:27218,Genbank:NM_013730.4,MGI:MGI:1351314	signaling lymphocytic activation molecule family member 1		GO:2000510,GO:0045087,GO:0031338,GO:0002250,GO:0045335,GO:0032695,GO:0002277,GO:0046330,GO:0032715,GO:0002376,GO:0046649,GO:0002725,GO:0005515,GO:0005886,GO:0006909,GO:0032720,GO:0007155,GO:0050790,GO:0035744,GO:0009897,GO:0070374,GO:0038023,GO:0009986,GO:1902714,GO:0042104,GO:0010759,GO:0001779,GO:1902715,GO:0042802,GO:0016020,GO:0001787,GO:2000349,GO:0016021,GO:0002232	positive regulation of dendritic cell chemotaxis|innate immune response|regulation of vesicle fusion|adaptive immune response|phagocytic vesicle|negative regulation of interleukin-12 production|myeloid dendritic cell activation involved in immune response|positive regulation of JNK cascade|negative regulation of interleukin-6 production|immune system process|lymphocyte activation|negative regulat…	mmu05162	Measles
Slamf6	149.002	235.887	62.1183	0.26334	-1.925	0.0221028	1	Down	1.20843	0.273556	1.02416	0.206096	0.0755246	0.384588	GeneID:30925,Genbank:XM_006496884.3,MGI:MGI:1353620	SLAM family member 6		GO:0002376,GO:0005886,GO:0005887,GO:0016020,GO:0016021,GO:0032729,GO:0032740,GO:0045087,GO:0045954,GO:0072540,GO:0001779,GO:0001787,GO:0002250	immune system process|plasma membrane|integral component of plasma membrane|membrane|integral component of membrane|positive regulation of interferon-gamma production|positive regulation of interleukin-17 production|innate immune response|positive regulation of natural killer cell mediated cytotoxicity|T-helper 17 cell lineage commitment|natural killer cell differentiation|natural killer cell pro…
Slc1a4	646.948	387.286	906.609	2.34093	1.22708	0.000227509	0.192936	Up	8.00316	2.70825	3.93029	9.2962	13.0832	11.004	GeneID:55963,Genbank:NM_018861.3,MGI:MGI:2135601	solute carrier family 1 (glutamate/neutral amino acid transporter), member 4		GO:0030425,GO:0005882,GO:0034589,GO:0015175,GO:0034590,GO:0015180,GO:0015193,GO:0015194,GO:0015195,GO:0015293,GO:0043025,GO:0015808,GO:0050890,GO:0015824,GO:0015825,GO:0015826,GO:0005254,GO:0016020,GO:0005813,GO:0016021,GO:0005815	dendrite|intermediate filament|hydroxyproline transport|neutral amino acid transmembrane transporter activity|L-hydroxyproline transmembrane transporter activity|L-alanine transmembrane transporter activity|L-proline transmembrane transporter activity|L-serine transmembrane transporter activity|L-threonine transmembrane transporter activity|symporter activity|neuronal cell body|L-alanine transpor…
Slc22a1	454.201	231.762	676.64	2.91955	1.54575	0.0036572	0.773105	Up	8.75152	3.80801	3.77701	10.7372	23.3861	14.6789	GeneID:20517,Genbank:NM_009202.5,MGI:MGI:108111	solute carrier family 22 (organic cation transporter), member 1		GO:0005887,GO:0006811,GO:0006812,GO:0006836,GO:0006855,GO:0008504,GO:0015711,GO:0008513,GO:0015844,GO:0015872,GO:0008514,GO:0015874,GO:0016020,GO:0016021,GO:0016323,GO:0005215,GO:0005277,GO:0005329,GO:0005333,GO:0005452,GO:0005886,GO:0010248,GO:0015101,GO:0015347,GO:0015651,GO:0015695,GO:0022857,GO:0042802,GO:0015697,GO:0042803,GO:0043252,GO:0048241,GO:0051260,GO:0055085	integral component of plasma membrane|ion transport|cation transport|neurotransmitter transport|drug transmembrane transport|monoamine transmembrane transporter activity|organic anion transport|secondary active organic cation transmembrane transporter activity|monoamine transport|dopamine transport|organic anion transmembrane transporter activity|norepinephrine transport|membrane|integral compone…	mmu04976,mmu05231	Bile secretion|Choline metabolism in cancer
Slc25a48	22.5264	11.4584	33.5945	2.93187	1.55182	0.0259738	1	Up	0.304351	0.106513	0.168863	0.474498	0.707014	0.453811	GeneID:328258,Genbank:XM_006517278.3,MGI:MGI:2145373	solute carrier family 25, member 48		GO:0016020,GO:0016021,GO:0022857,GO:0005739,GO:0005743,GO:0006839	membrane|integral component of membrane|transmembrane transporter activity|mitochondrion|mitochondrial inner membrane|mitochondrial transport
Slc28a2	73.7051	101.98	45.4299	0.445477	-1.16658	0.0412534	1	Down	1.21212	0.484867	1.3823	0.277228	0.398528	0.680358	GeneID:269346,Genbank:XM_011239576.2,MGI:MGI:1913105	solute carrier family 28 (sodium-coupled nucleoside transporter), member 2		GO:0005415,GO:0005887,GO:0015211,GO:0015860,GO:0016020,GO:0016021,GO:0034394,GO:1901642,GO:0001895,GO:0005337	nucleoside:sodium symporter activity|integral component of plasma membrane|purine nucleoside transmembrane transporter activity|purine nucleoside transmembrane transport|membrane|integral component of membrane|protein localization to cell surface|nucleoside transmembrane transport|retina homeostasis|nucleoside transmembrane transporter activity
Slc28a3	240.869	399.977	81.7605	0.204413	-2.29044	0.0306036	1	Down	0.863888	5.19745	5.03178	1.54175	0.315073	0.538064	GeneID:114304,Genbank:NM_022317.3,MGI:MGI:2137361	solute carrier family 28 (sodium-coupled nucleoside transporter), member 3		GO:1901642,GO:0005415,GO:0005887,GO:0015389,GO:0015390,GO:0015860,GO:0015864,GO:0001895,GO:0016020,GO:0005337,GO:0016021	nucleoside transmembrane transport|nucleoside:sodium symporter activity|integral component of plasma membrane|pyrimidine- and adenine-specific:sodium symporter activity|purine-specific nucleoside:sodium symporter activity|purine nucleoside transmembrane transport|pyrimidine nucleoside transport|retina homeostasis|membrane|nucleoside transmembrane transporter activity|integral component of membrane
Slc34a2	1137.59	665.599	1609.59	2.41826	1.27397	0.00553627	0.910817	Up	10.3167	7.66714	3.73135	23.0188	14.7075	13.6072	GeneID:20531,Genbank:XM_006503807.1,MGI:MGI:1342284	solute carrier family 34 (sodium phosphate), member 2		GO:0031402,GO:0015321,GO:0005737,GO:0031526,GO:0016020,GO:0005886,GO:0031528,GO:0016021,GO:0031982,GO:0005903,GO:0006811,GO:0006814,GO:0016324,GO:0006817,GO:0042301,GO:0044341,GO:0019904,GO:0015293,GO:0001701,GO:0030643,GO:0005436	sodium ion binding|sodium-dependent phosphate transmembrane transporter activity|cytoplasm|brush border membrane|membrane|plasma membrane|microvillus membrane|integral component of membrane|vesicle|brush border|ion transport|sodium ion transport|apical plasma membrane|phosphate ion transport|phosphate ion binding|sodium-dependent phosphate transport|protein domain specific binding|symporter activ…	mmu04978	Mineral absorption
Slc39a4	2566.92	1692.56	3441.27	2.03317	1.02373	6.96805e-05	0.112483	Up	29.3166	28.0073	25.2459	54.3101	52.1598	54.0756	GeneID:72027,Genbank:XM_006521427.1,MGI:MGI:1919277	solute carrier family 39 (zinc transporter), member 4		GO:0031410,GO:0005768,GO:0005886,GO:0034224,GO:0005887,GO:0006811,GO:0006829,GO:0006882,GO:0046873,GO:0055085,GO:0007165,GO:0071578,GO:0016020,GO:0016021,GO:0005385,GO:0016324,GO:0030001	cytoplasmic vesicle|endosome|plasma membrane|cellular response to zinc ion starvation|integral component of plasma membrane|ion transport|zinc ion transport|cellular zinc ion homeostasis|metal ion transmembrane transporter activity|transmembrane transport|signal transduction|zinc ion import across plasma membrane|membrane|integral component of membrane|zinc ion transmembrane transporter activity|…	mmu04978	Mineral absorption
Slc51b	224.448	135.478	313.418	2.31342	1.21003	0.00882819	1	Up	8.54537	8.72293	8.51726	11.5514	15.3141	26.1538	GeneID:330962,Genbank:NM_178933.2,MGI:MGI:3582052	solute carrier family 51, beta subunit		GO:0060050,GO:0005886,GO:0070863,GO:0015125,GO:0071702,GO:0015721,GO:0016020,GO:0016021,GO:0016323,GO:0090314,GO:0022857,GO:0031647,GO:0032782,GO:0005215,GO:0032991,GO:0005515,GO:0046982	positive regulation of protein glycosylation|plasma membrane|positive regulation of protein exit from endoplasmic reticulum|bile acid transmembrane transporter activity|organic substance transport|bile acid and bile salt transport|membrane|integral component of membrane|basolateral plasma membrane|positive regulation of protein targeting to membrane|transmembrane transporter activity|regulation o…	mmu04976	Bile secretion
Slc6a19	38.4665	13.5342	63.3988	4.68434	2.22785	8.75469e-05	0.129547	Up	0.200481	0.0979039	0.0748638	0.69262	0.563892	0.561288	GeneID:74338,Genbank:XM_006517419.3,MGI:MGI:1921588	solute carrier family 6 (neurotransmitter transporter), member 19		GO:0005887,GO:0006836,GO:0006865,GO:0015175,GO:0015293,GO:0015804,GO:0016020,GO:0016021,GO:0031526,GO:0005328,GO:0005515,GO:0005886	integral component of plasma membrane|neurotransmitter transport|amino acid transport|neutral amino acid transmembrane transporter activity|symporter activity|neutral amino acid transport|membrane|integral component of membrane|brush border membrane|neurotransmitter:sodium symporter activity|protein binding|plasma membrane	mmu04974,mmu04978	Protein digestion and absorption|Mineral absorption
Slc6a20a	107.498	144.292	70.7039	0.490005	-1.02913	0.0348667	1	Down	2.19738	2.56755	3.95788	1.55015	0.670797	1.95365	GeneID:102680,Genbank:NM_139142.2,MGI:MGI:2143217	solute carrier family 6 (neurotransmitter transporter), member 20A		GO:0035524,GO:0006836,GO:0006865,GO:0015171,GO:0015193,GO:0015293,GO:0015816,GO:0015824,GO:0015838,GO:0016020,GO:0005328,GO:0016021,GO:0005886,GO:0016324,GO:0005887	proline transmembrane transport|neurotransmitter transport|amino acid transport|amino acid transmembrane transporter activity|L-proline transmembrane transporter activity|symporter activity|glycine transport|proline transport|amino-acid betaine transport|membrane|neurotransmitter:sodium symporter activity|integral component of membrane|plasma membrane|apical plasma membrane|integral component of …
Slc9a3	6662.07	2400.72	10923.4	4.55006	2.18589	1.57039e-06	0.00697136	Up	50.1801	4.75617	3.68769	72.8172	92.0283	90.3381	GeneID:105243,Genbank:XM_006517021.3,MGI:MGI:105064	solute carrier family 9 (sodium/hydrogen exchanger), member 3		GO:0031526,GO:0015385,GO:0005886,GO:0015386,GO:0005903,GO:0031982,GO:0016020,GO:0006811,GO:0051453,GO:0006812,GO:0006814,GO:0006885,GO:0016021,GO:0055085,GO:0016324,GO:0006898,GO:0070062,GO:0015297,GO:0071805,GO:0015299,GO:0002028,GO:0098719,GO:0030165	brush border membrane|sodium:proton antiporter activity|plasma membrane|potassium:proton antiporter activity|brush border|vesicle|membrane|ion transport|regulation of intracellular pH|cation transport|sodium ion transport|regulation of pH|integral component of membrane|transmembrane transport|apical plasma membrane|receptor-mediated endocytosis|extracellular exosome|antiporter activity|potassium …	mmu04976,mmu04974,mmu04978,mmu04964	Bile secretion|Protein digestion and absorption|Mineral absorption|Proximal tubule bicarbonate reclamation
Slco4a1	101.097	54.9206	147.274	2.68158	1.42309	0.0260189	1	Up	1.1241	0.52762	0.405055	0.952196	2.66739	2.12216	GeneID:108115,Genbank:XM_006500547.2,MGI:MGI:1351866	solute carrier organic anion transporter family, member 4a1		GO:0005887,GO:0006811,GO:0008514,GO:0015347,GO:0015349,GO:0015711,GO:0016020,GO:0016021,GO:0042403,GO:0043252,GO:0005215,GO:0055085,GO:0005886,GO:0070327	integral component of plasma membrane|ion transport|organic anion transmembrane transporter activity|sodium-independent organic anion transmembrane transporter activity|thyroid hormone transmembrane transporter activity|organic anion transport|membrane|integral component of membrane|thyroid hormone metabolic process|sodium-independent organic anion transport|transporter activity|transmembrane tra…
Snx7	1249.74	828.9	1670.58	2.01542	1.01108	0.0377072	1	Up	19.5234	14.7941	12.0556	18.34	47.3128	29.2252	GeneID:76561,Genbank:NM_001190156.1,MGI:MGI:1923811	sorting nexin 7		GO:0008289,GO:0015031,GO:0016020,GO:0016050,GO:0019898,GO:0031410,GO:0035091,GO:0005515,GO:0005768,GO:0006897	lipid binding|protein transport|membrane|vesicle organization|extrinsic component of membrane|cytoplasmic vesicle|phosphatidylinositol binding|protein binding|endosome|endocytosis
Socs3	1598.2	2768.12	428.273	0.154716	-2.6923	0.0224168	1	Down	9.26742	49.1652	76.039	3.94847	11.8209	3.81673	GeneID:12702,Genbank:XM_011248707.2,MGI:MGI:1201791	suppressor of cytokine signaling 3		GO:0060674,GO:0045595,GO:0005515,GO:0060707,GO:0045597,GO:0005737,GO:0060708,GO:0006469,GO:0007165,GO:0007259,GO:0009968,GO:0046426,GO:0019221,GO:0035556,GO:1990830,GO:0046627,GO:0040008,GO:0042532,GO:0001784,GO:0050728,GO:0043066,GO:0001932,GO:0060670,GO:0004860	placenta blood vessel development|regulation of cell differentiation|protein binding|trophoblast giant cell differentiation|positive regulation of cell differentiation|cytoplasm|spongiotrophoblast differentiation|negative regulation of protein kinase activity|signal transduction|JAK-STAT cascade|negative regulation of signal transduction|negative regulation of JAK-STAT cascade|cytokine-mediated s…	mmu04120,mmu04630,mmu04668,mmu04910,mmu04920,mmu04917,mmu04380,mmu04930,mmu04932,mmu04931,mmu05164,mmu05160,mmu05168	Ubiquitin mediated proteolysis|Jak-STAT signaling pathway|TNF signaling pathway|Insulin signaling pathway|Adipocytokine signaling pathway|Prolactin signaling pathway|Osteoclast differentiation|Type II diabetes mellitus|Non-alcoholic fatty liver disease (NAFLD)|Insulin resistance|Influenza A|Hepatitis C|Herpes simplex infection
Sost	6.81408	0.650994	12.9772	19.9344	4.31719	0.0130683	1	Up	0.05045	0	0	0.0238535	0.370842	0.458935	GeneID:74499,Genbank:NM_024449.6,MGI:MGI:1921749	sclerostin		GO:0045893,GO:0005578,GO:0071374,GO:0005615,GO:0090090,GO:0005794,GO:0008134,GO:0008201,GO:0016055,GO:0030178,GO:0030279,GO:2000054,GO:0030514,GO:0031012,GO:0001503,GO:0031333,GO:0005515,GO:0032991,GO:0005576	positive regulation of transcription, DNA-templated|proteinaceous extracellular matrix|cellular response to parathyroid hormone stimulus|extracellular space|negative regulation of canonical Wnt signaling pathway|Golgi apparatus|transcription factor binding|heparin binding|Wnt signaling pathway|negative regulation of Wnt signaling pathway|negative regulation of ossification|negative regulation of …	mmu04310	Wnt signaling pathway
Sp100	846.187	1209.84	482.538	0.398846	-1.3261	0.00928909	1	Down	7.82851	4.12403	9.25505	2.25107	1.35843	4.68687	GeneID:20684,Genbank:XM_006529283.3,MGI:MGI:109561	nuclear antigen Sp100	SAND	GO:0005634,GO:0005737,GO:0006338,GO:0006351,GO:0006355,GO:0016605,GO:0003677,GO:0003682,GO:0005515	nucleus|cytoplasm|chromatin remodeling|transcription, DNA-templated|regulation of transcription, DNA-templated|PML body|DNA binding|chromatin binding|protein binding	mmu05203,mmu05168	Viral carcinogenesis|Herpes simplex infection
Sp140	178.085	265.5	90.669	0.341502	-1.55003	4.22068e-06	0.0124911	Down	4.05809	2.16082	2.73966	0.919695	0.694949	1.27751	GeneID:434484,Genbank:NM_001013817.2,MGI:MGI:3702467	Sp140 nuclear body protein	SAND	GO:0001650,GO:0005739	fibrillar center|mitochondrion
Spic	22.2835	35.1795	9.38749	0.266845	-1.90592	0.0272358	1	Down	1.46043	0.258895	1.18142	0.192749	0.0983823	0.47112	GeneID:20728,Genbank:NM_011461.3,MGI:MGI:1341168	Spi-C transcription factor (Spi-1/PU.1 related)	ETS	GO:0001824,GO:0003677,GO:0003700,GO:0005634,GO:0006351,GO:0006355,GO:0006357,GO:0030154,GO:0043565,GO:0045944,GO:0000978,GO:0000981,GO:0001077	blastocyst development|DNA binding|DNA binding transcription factor activity|nucleus|transcription, DNA-templated|regulation of transcription, DNA-templated|regulation of transcription by RNA polymerase II|cell differentiation|sequence-specific DNA binding|positive regulation of transcription by RNA polymerase II|RNA polymerase II proximal promoter sequence-specific DNA binding|RNA polymerase II …
Sst	477.874	311.27	644.478	2.07048	1.04996	0.0261528	1	Up	48.6428	26.5854	40.8344	40.1146	87.9256	93.5066	GeneID:20604,Genbank:NM_009215.1,MGI:MGI:98326	somatostatin		GO:0005615,GO:0007166,GO:0007267,GO:0030334,GO:0043025,GO:0005179,GO:0005576	extracellular space|cell surface receptor signaling pathway|cell-cell signaling|regulation of cell migration|neuronal cell body|hormone activity|extracellular region	mmu04971	Gastric acid secretion
St6galnac1	205.802	101.851	309.754	3.04124	1.60466	0.0269297	1	Up	0.0666678	2.53023	0.0477951	3.70163	1.96988	2.73348	GeneID:20445,Genbank:NM_011371.2,MGI:MGI:1341826	ST6 (alpha-N-acetyl-neuraminyl-2,3-beta-galactosyl-1,3)-N-acetylgalactosaminide alpha-2,6-sialyltransferase 1		GO:0001665,GO:0005794,GO:0006486,GO:0008373,GO:0009311,GO:0009312,GO:0016020,GO:0016021,GO:0016740,GO:0016757,GO:0000139,GO:0018279,GO:0001574,GO:0097503	alpha-N-acetylgalactosaminide alpha-2,6-sialyltransferase activity|Golgi apparatus|protein glycosylation|sialyltransferase activity|oligosaccharide metabolic process|oligosaccharide biosynthetic process|membrane|integral component of membrane|transferase activity|transferase activity, transferring glycosyl groups|Golgi membrane|protein N-linked glycosylation via asparagine|ganglioside biosyntheti…	mmu00512	Mucin type O-glycan biosynthesis
St8sia1	72.2836	105.641	38.9262	0.368476	-1.44036	0.0224527	1	Down	0.687648	0.2141	0.419154	0.116527	0.046094	0.302643	GeneID:20449,Genbank:NM_011374.2,MGI:MGI:106011	ST8 alpha-N-acetyl-neuraminide alpha-2,8-sialyltransferase 1		GO:0006629,GO:0006665,GO:0008284,GO:0008373,GO:0016020,GO:0016021,GO:0016740,GO:0016757,GO:0034605,GO:0003828,GO:0005794,GO:0006486	lipid metabolic process|sphingolipid metabolic process|positive regulation of cell proliferation|sialyltransferase activity|membrane|integral component of membrane|transferase activity|transferase activity, transferring glycosyl groups|cellular response to heat|alpha-N-acetylneuraminate alpha-2,8-sialyltransferase activity|Golgi apparatus|protein glycosylation	mmu00601,mmu00603,mmu00604	Glycosphingolipid biosynthesis - lacto and neolacto series|Glycosphingolipid biosynthesis - globo and isoglobo series|Glycosphingolipid biosynthesis - ganglio series
Stab2	63.2762	97.4932	29.0592	0.298064	-1.74631	0.0170024	1	Down	0.484086	0.127709	0.510125	0.0567067	0.0897569	0.155878	GeneID:192188,Genbank:NM_138673.2,MGI:MGI:2178743	stabilin 2		GO:0030169,GO:0005509,GO:0005540,GO:0042742,GO:0005737,GO:0005829,GO:0005886,GO:0005887,GO:0050830,GO:0006897,GO:0007155,GO:0009897,GO:0005041,GO:0016020,GO:0016021,GO:0005044	low-density lipoprotein particle binding|calcium ion binding|hyaluronic acid binding|defense response to bacterium|cytoplasm|cytosol|plasma membrane|integral component of plasma membrane|defense response to Gram-positive bacterium|endocytosis|cell adhesion|external side of plasma membrane|low-density lipoprotein particle receptor activity|membrane|integral component of membrane|scavenger receptor…
Stat4	75.6936	112.632	38.7554	0.34409	-1.53914	0.0269591	1	Down	1.8836	0.525582	1.55084	0.32034	0.392109	0.592227	GeneID:20849,Genbank:XM_006495815.2,MGI:MGI:103062	signal transducer and activator of transcription 4	STAT	GO:0043565,GO:0004871,GO:0045944,GO:0005515,GO:0005634,GO:0005737,GO:0006351,GO:0006355,GO:0071310,GO:0006468,GO:0007165,GO:0008283,GO:0019221,GO:0000978,GO:0042802,GO:0003677,GO:0003700	sequence-specific DNA binding|signal transducer activity|positive regulation of transcription by RNA polymerase II|protein binding|nucleus|cytoplasm|transcription, DNA-templated|regulation of transcription, DNA-templated|cellular response to organic substance|protein phosphorylation|signal transduction|cell proliferation|cytokine-mediated signaling pathway|RNA polymerase II proximal promoter sequ…	mmu04630,mmu04217,mmu04658,mmu05200,mmu05321,mmu05161	Jak-STAT signaling pathway|Necroptosis|Th1 and Th2 cell differentiation|Pathways in cancer|Inflammatiory bowel disease (IBD)|Hepatitis B
Steap4	1188.05	1846.86	529.234	0.286558	-1.8031	0.0075583	1	Down	15.885	41.8383	29.9796	6.77816	9.59609	9.09491	GeneID:117167,Genbank:NM_054098.3,MGI:MGI:1923560	STEAP family member 4		GO:0052851,GO:0005886,GO:0055072,GO:0005887,GO:0055114,GO:0006811,GO:0008823,GO:0015677,GO:0016020,GO:0098706,GO:0016021,GO:0016491,GO:0045444,GO:0005768,GO:0046872,GO:0005794	ferric-chelate reductase (NADPH) activity|plasma membrane|iron ion homeostasis|integral component of plasma membrane|oxidation-reduction process|ion transport|cupric reductase activity|copper ion import|membrane|ferric iron import across plasma membrane|integral component of membrane|oxidoreductase activity|fat cell differentiation|endosome|metal ion binding|Golgi apparatus
Stk32a	42.9182	24.9719	60.8645	2.43732	1.2853	0.0280162	1	Up	0.291819	0.108079	0.297283	0.316667	0.859871	0.610552	GeneID:269019,Genbank:NM_178749.3,MGI:MGI:2442403	serine/threonine kinase 32A		GO:0005524,GO:0005622,GO:0005886,GO:0006468,GO:0016020,GO:0016301,GO:0016310,GO:0016740,GO:0018105,GO:0035556,GO:0046872,GO:0000166,GO:0004672,GO:0004674	ATP binding|intracellular|plasma membrane|protein phosphorylation|membrane|kinase activity|phosphorylation|transferase activity|peptidyl-serine phosphorylation|intracellular signal transduction|metal ion binding|nucleotide binding|protein kinase activity|protein serine/threonine kinase activity
Stra6l	200.631	118.197	283.065	2.39486	1.25994	0.00306998	0.70797	Up	1.14753	0.317449	0.456408	1.26937	1.48194	1.93909	GeneID:74152,Genbank:XM_006538310.3,MGI:MGI:1921402	STRA6-like		GO:0016020,GO:0016021,GO:0034633,GO:0042573,GO:0071939,GO:0005515,GO:0005886	membrane|integral component of membrane|retinol transport|retinoic acid metabolic process|vitamin A import|protein binding|plasma membrane
Stx19	53.0931	73.4285	32.7577	0.446117	-1.1645	0.0257909	1	Down	2.13971	3.18288	1.96206	1.78622	0.727048	0.708875	GeneID:68159,Genbank:NM_026588.1,MGI:MGI:1915409	syntaxin 19		GO:0006886,GO:0006887,GO:0006906,GO:0008021,GO:0012505,GO:0016020,GO:0016021,GO:0016192,GO:0031201,GO:0031629,GO:0048278,GO:0000149,GO:0005484,GO:0005886	intracellular protein transport|exocytosis|vesicle fusion|synaptic vesicle|endomembrane system|membrane|integral component of membrane|vesicle-mediated transport|SNARE complex|synaptic vesicle fusion to presynaptic active zone membrane|vesicle docking|SNARE binding|SNAP receptor activity|plasma membrane	mmu04130	SNARE interactions in vesicular transport
Synm	8406.84	11286.9	5526.82	0.489669	-1.03012	0.000579307	0.373685	Down	46.6667	67.6798	58.5575	20.1817	30.2002	33.807	GeneID:233335,Genbank:NM_183312.3,MGI:MGI:2661187	synemin, intermediate filament protein		GO:0043034,GO:0005737,GO:0045104,GO:0005856,GO:0060053,GO:0005882,GO:0005912,GO:0008307,GO:0016020,GO:0017166,GO:0019215,GO:0030018,GO:0030054,GO:0030674,GO:0005198,GO:0031443,GO:0005200,GO:0042383,GO:0005515	costamere|cytoplasm|intermediate filament cytoskeleton organization|cytoskeleton|neurofilament cytoskeleton|intermediate filament|adherens junction|structural constituent of muscle|membrane|vinculin binding|intermediate filament binding|Z disc|cell junction|protein binding, bridging|structural molecule activity|fast-twitch skeletal muscle fiber contraction|structural constituent of cytoskeleton|s…
Tac1	583.205	822.616	343.795	0.417928	-1.25867	0.0157015	1	Down	10.4325	24.8545	22.3064	9.15986	7.12856	10.0743	GeneID:21333,Genbank:NM_001311060.1,MGI:MGI:98474	tachykinin 1		GO:2000854,GO:0035815,GO:0008306,GO:0005615,GO:0043025,GO:0009725,GO:0045760,GO:0010459,GO:0005886,GO:0045778,GO:0006954,GO:0007204,GO:0010634,GO:0007217,GO:0046878,GO:0019233,GO:0007218,GO:0048265,GO:0030424,GO:0007267,GO:0050671,GO:0031835,GO:0007268,GO:0002675,GO:0051496,GO:0032224,GO:0007616,GO:0005102,GO:1990090,GO:0032230,GO:0008217,GO:0005576	positive regulation of corticosterone secretion|positive regulation of renal sodium excretion|associative learning|extracellular space|neuronal cell body|response to hormone|positive regulation of action potential|negative regulation of heart rate|plasma membrane|positive regulation of ossification|inflammatory response|positive regulation of cytosolic calcium ion concentration|positive regulatio…	mmu04080	Neuroactive ligand-receptor interaction
Timd4	107.847	189.691	26.0033	0.137082	-2.86689	0.0198313	1	Down	3.75067	0.397088	4.72919	0.287932	0.468193	0.40601	GeneID:276891,Genbank:XM_006533479.2,MGI:MGI:2445125	T cell immunoglobulin and mucin domain containing 4		GO:0001786,GO:0016020,GO:0016021	phosphatidylserine binding|membrane|integral component of membrane
Tmed6	48.1944	25.5952	70.7936	2.76589	1.46775	0.043721	1	Up	3.21277	0.600441	0.710797	2.29074	5.37561	3.01732	GeneID:66269,Genbank:NM_025458.2,MGI:MGI:1913519	transmembrane emp24 protein transport domain containing 6		GO:0005783,GO:0005793,GO:0005794,GO:0006886,GO:0006888,GO:0007030,GO:0008150,GO:0016020,GO:0016021,GO:0030134,GO:0003674,GO:0004871,GO:0005575	endoplasmic reticulum|endoplasmic reticulum-Golgi intermediate compartment|Golgi apparatus|intracellular protein transport|ER to Golgi vesicle-mediated transport|Golgi organization|biological_process|membrane|integral component of membrane|COPII-coated ER to Golgi transport vesicle|molecular_function|signal transducer activity|cellular_component
Tmem173	418.584	576.272	260.896	0.45273	-1.14328	0.0119861	1	Down	8.77594	7.5348	15.7123	6.02271	3.84645	4.12265	GeneID:72512,Genbank:NM_001289591.1,MGI:MGI:1919762	transmembrane protein 173		GO:0005777,GO:0005783,GO:0005789,GO:0005794,GO:0005886,GO:0006915,GO:0035458,GO:0008134,GO:0042802,GO:0016020,GO:0042803,GO:0016021,GO:0045087,GO:0045944,GO:0048471,GO:0051607,GO:0000166,GO:0002218,GO:0002230,GO:0002376,GO:0005515,GO:0005737,GO:0005739,GO:0005741,GO:0019901,GO:0031625,GO:0032092,GO:0032481,GO:0032608,GO:0061507,GO:0033160,GO:0035438,GO:0071360,GO:0071407	peroxisome|endoplasmic reticulum|endoplasmic reticulum membrane|Golgi apparatus|plasma membrane|apoptotic process|cellular response to interferon-beta|transcription factor binding|identical protein binding|membrane|protein homodimerization activity|integral component of membrane|innate immune response|positive regulation of transcription by RNA polymerase II|perinuclear region of cytoplasm|defens…	mmu04621,mmu04622,mmu04623	NOD-like receptor signaling pathway|RIG-I-like receptor signaling pathway|Cytosolic DNA-sensing pathway
Tmem182	51.5309	33.9722	69.0895	2.03371	1.02411	0.0353873	1	Up	0.558191	0.408356	0.713703	1.32036	1.08905	0.909634	GeneID:381339,Genbank:XM_017321461.1,MGI:MGI:1923725	transmembrane protein 182		GO:0016020,GO:0016021,GO:0003674,GO:0005575,GO:0008150	membrane|integral component of membrane|molecular_function|cellular_component|biological_process
Tmigd1	939.574	310.911	1568.24	5.04402	2.33457	0.0237688	1	Up	27.9255	0.571662	0.442221	19.1334	44.264	75.2535	GeneID:66601,Genbank:XM_006533950.2,MGI:MGI:1913851	transmembrane and immunoglobulin domain containing 1		GO:0016020,GO:0016021,GO:0030334,GO:0042127,GO:0043066,GO:0090559,GO:0003674,GO:0005737,GO:0005886	membrane|integral component of membrane|regulation of cell migration|regulation of cell proliferation|negative regulation of apoptotic process|regulation of membrane permeability|molecular_function|cytoplasm|plasma membrane
Tmprss13	45.4717	63.3909	27.5524	0.434643	-1.2021	0.0173281	1	Down	0.542687	0.629039	0.757296	0.453	0.0474671	0.401194	GeneID:214531,Genbank:XM_006510132.3,MGI:MGI:2682935	transmembrane protease, serine 13		GO:0008233,GO:0008236,GO:0016020,GO:0016021,GO:0016787,GO:0061436,GO:0004252,GO:0005044,GO:0006508	peptidase activity|serine-type peptidase activity|membrane|integral component of membrane|hydrolase activity|establishment of skin barrier|serine-type endopeptidase activity|scavenger receptor activity|proteolysis	mmu05164	Influenza A
Tnfsf10	603.79	860.944	346.637	0.402624	-1.31249	0.0222274	1	Down	4.1973	9.55342	11.0022	2.61555	2.91832	4.48434	GeneID:22035,Genbank:NM_009425.2,MGI:MGI:107414	tumor necrosis factor (ligand) superfamily, member 10		GO:0006915,GO:0006955,GO:0008270,GO:0016020,GO:0016021,GO:0032813,GO:0042802,GO:0043065,GO:0043280,GO:0046872,GO:0090200,GO:0005125,GO:2001238,GO:0005164,GO:0005615	apoptotic process|immune response|zinc ion binding|membrane|integral component of membrane|tumor necrosis factor receptor superfamily binding|identical protein binding|positive regulation of apoptotic process|positive regulation of cysteine-type endopeptidase activity involved in apoptotic process|metal ion binding|positive regulation of release of cytochrome c from mitochondria|cytokine activity…	mmu04068,mmu04060,mmu04210,mmu04217,mmu04650,mmu05162,mmu05164	FoxO signaling pathway|Cytokine-cytokine receptor interaction|Apoptosis|Necroptosis|Natural killer cell mediated cytotoxicity|Measles|Influenza A
Trim10	13.3138	25.628	0.999594	0.039004	-4.68023	0.00740485	1	Down	0.0186086	0.593111	0.428788	0.0352778	0.0171766	0	GeneID:19824,Genbank:XM_017317359.1,MGI:MGI:1338757	tripartite motif-containing 10		GO:0008270,GO:0030218,GO:0045087,GO:0046597,GO:0046872,GO:0005515,GO:0005622,GO:0005737	zinc ion binding|erythrocyte differentiation|innate immune response|negative regulation of viral entry into host cell|metal ion binding|protein binding|intracellular|cytoplasm
Trim12a	29.678	43.0122	16.3437	0.379979	-1.39601	0.0227093	1	Down	0.053861	0.24144	0.152842	0.0679515	0.0695524	0.0712577	GeneID:76681,Genbank:XM_017312375.1,MGI:MGI:1923931	tripartite motif-containing 12A		GO:0006914,GO:0008150,GO:0008270,GO:0045087,GO:0046872,GO:0051607,GO:0004842,GO:0005622,GO:0005737	autophagy|biological_process|zinc ion binding|innate immune response|metal ion binding|defense response to virus|ubiquitin-protein transferase activity|intracellular|cytoplasm
Trim15	414.718	671.258	158.178	0.235644	-2.08532	0.0357014	1	Down	2.96814	14.5069	18.471	1.55326	2.96327	4.10999	GeneID:69097,Genbank:NM_001177872.1,MGI:MGI:1916347	tripartite motif-containing 15		GO:0045087,GO:0051091,GO:0051092,GO:1900246,GO:1901253,GO:1902187,GO:0003674,GO:0005575,GO:0032481	innate immune response|positive regulation of DNA binding transcription factor activity|positive regulation of NF-kappaB transcription factor activity|positive regulation of RIG-I signaling pathway|negative regulation of intracellular transport of viral material|negative regulation of viral release from host cell|molecular_function|cellular_component|positive regulation of type I interferon produ…
Trpm5	167.088	64.688	269.488	4.16596	2.05865	0.00113928	0.537919	Up	0.900322	0.101007	0.174967	0.990762	1.99013	2.02155	GeneID:56843,Genbank:NM_020277.2,MGI:MGI:1861718	transient receptor potential cation channel, subfamily M, member 5		GO:0005267,GO:0005272,GO:0005886,GO:0006811,GO:0006812,GO:0016020,GO:0016021,GO:0030425,GO:0034220,GO:0034765,GO:0043025,GO:0005216,GO:0050909,GO:0005227,GO:0055085,GO:0005244	potassium channel activity|sodium channel activity|plasma membrane|ion transport|cation transport|membrane|integral component of membrane|dendrite|ion transmembrane transport|regulation of ion transmembrane transport|neuronal cell body|ion channel activity|sensory perception of taste|calcium activated cation channel activity|transmembrane transport|voltage-gated ion channel activity	mmu04742	Taste transduction
Ttr	246.616	360.424	132.808	0.368476	-1.44036	5.14772e-06	0.0130583	Down	15.6744	17.0484	15.1265	7.94093	2.1316	7.39082	GeneID:22139,Genbank:NM_013697.5,MGI:MGI:98865	transthyretin		GO:0005615,GO:0006144,GO:0032991,GO:0042562,GO:0042572,GO:0042802,GO:0046982,GO:0070324,GO:0070327,GO:0005179,GO:0005515,GO:0005576	extracellular space|purine nucleobase metabolic process|protein-containing complex|hormone binding|retinol metabolic process|identical protein binding|protein heterodimerization activity|thyroid hormone binding|thyroid hormone transport|hormone activity|protein binding|extracellular region	mmu04918	Thyroid hormone synthesis
Ugt2b36	35.9215	11.7684	60.0747	5.10476	2.35184	0.0237806	1	Up	0.788998	0.0502626	0	0.516049	1.62527	2.19144	GeneID:231396,Genbank:NM_001029867.1,MGI:MGI:3576103	UDP glucuronosyltransferase 2 family, polypeptide B36		GO:0043231,GO:0008194,GO:0015020	intracellular membrane-bounded organelle|UDP-glycosyltransferase activity|glucuronosyltransferase activity	mmu00040,mmu00053,mmu00140,mmu00830,mmu00860,mmu00980,mmu00982,mmu00983,mmu05204	Pentose and glucuronate interconversions|Ascorbate and aldarate metabolism|Steroid hormone biosynthesis|Retinol metabolism|Porphyrin and chlorophyll metabolism|Metabolism of xenobiotics by cytochrome P450|Drug metabolism - cytochrome P450|Drug metabolism - other enzymes|Chemical carcinogenesis
Xlr4a	21.6061	33.2046	10.0075	0.301389	-1.7303	0.0293023	1	Down	0.821096	0.293294	0.798948	0.0961559	0.234721	0.304644	GeneID:434794,Genbank:XM_017318541.1,MGI:MGI:3574098	X-linked lymphocyte-regulated 4A		GO:0000800,GO:0003674,GO:0051321	lateral element|molecular_function|meiotic cell cycle
Xlr4b	42.8772	68.4038	17.3507	0.253651	-1.97908	0.0498786	1	Down	1.29384	0.1757	1.69682	0.0866644	0.332282	0.334628	GeneID:27083,Genbank:XM_011247605.2,MGI:MGI:1350975	X-linked lymphocyte-regulated 4B		GO:0051965,GO:0061003,GO:0000800,GO:0003674,GO:0051321	positive regulation of synapse assembly|positive regulation of dendritic spine morphogenesis|lateral element|molecular_function|meiotic cell cycle
Xlr4c	19.7681	33.1639	6.37227	0.192145	-2.37973	0.0344636	1	Down	1.02863	0.244788	1.02856	0.10347	0.0719258	0.326531	GeneID:72891,Genbank:NM_183094.3,MGI:MGI:3574099	X-linked lymphocyte-regulated 4C		GO:0000800,GO:0003674,GO:0051321	lateral element|molecular_function|meiotic cell cycle
Xlr5c	3.38214	6.76429	0	0	#NAME?	0.0214059	1	Down	0.140108	0	0.264511	0	0	0	GeneID:27084,Genbank:XM_006528067.2,MGI:MGI:1350981	X-linked lymphocyte-regulated 5C		GO:0005694,GO:0051321,GO:0000800,GO:0003674,GO:0005634	chromosome|meiotic cell cycle|lateral element|molecular_function|nucleus

## Sheet: DSS-vs-ID
gene_id		BaseMean	BaseMean_control_ID	BaseMean_case_DSS	FoldChange	log2FoldChange	pValue	qValue	Regulation	Expression_D1	Expression_D2	Expression_D3	Expression_B1	Expression_B2	Expression_B3	Dbxref	product	TF_Family	GO_id	GO_term	pathway	pathway_description
2010003K11Rik	2010003K11Rik	310.571	448.536	172.606	0.384821	-1.37774	0.0245364	1	Down	11.6766	29.6854	19.7037	9.00357	8.62986	6.19672	GeneID:69861,Genbank:NM_027237.1,MGI:MGI:1917111	RIKEN cDNA 2010003K11 gene		GO:0003674,GO:0005575,GO:0008150	molecular_function|cellular_component|biological_process
Akr1c18	Akr1c18	79.2759	27.5384	131.013	4.75747	2.2502	3.33e-07	0.0029612	Up	0.966331	0.353519	1.21802	4.22288	3.00473	5.35337	GeneID:105349,Genbank:XM_011244250.1,MGI:MGI:2145420	aldo-keto reductase family 1, member C18		GO:0005737,GO:0005829,GO:0006693,GO:0006709,GO:0007186,GO:0034614,GO:0007567,GO:0035410,GO:0008106,GO:0042448,GO:0008202,GO:0042574,GO:0044597,GO:0048385,GO:0044598,GO:0050810,GO:0051897,GO:0045550,GO:0055114,GO:0061370,GO:0071276,GO:0071277,GO:0000060,GO:0071379,GO:0001758,GO:0071384,GO:0004032,GO:0071395,GO:0004033,GO:0004745,GO:0005496,GO:0005622,GO:0005634,GO:0008207,GO:0008284,GO:0010942,GO:…	cytoplasm|cytosol|prostaglandin metabolic process|progesterone catabolic process|G-protein coupled receptor signaling pathway|cellular response to reactive oxygen species|parturition|dihydrotestosterone 17-beta-dehydrogenase activity|alcohol dehydrogenase (NADP+) activity|progesterone metabolic process|steroid metabolic process|retinal metabolic process|daunorubicin metabolic process|regulation o…	mmu00140	Steroid hormone biosynthesis
Anxa8	Anxa8	1188.46	1863.7	513.211	0.275372	-1.86055	0.0188071	1	Down	26.224	28.792	67.2369	9.44455	19.9525	4.63219	GeneID:11752,Genbank:NM_013473.4,MGI:MGI:1201374	annexin A8		GO:0005547,GO:0005829,GO:0005886,GO:0007596,GO:0007599,GO:0031902,GO:0043325,GO:0046872,GO:0051015,GO:0005509,GO:0005544,GO:0005546	phosphatidylinositol-3,4,5-trisphosphate binding|cytosol|plasma membrane|blood coagulation|hemostasis|late endosome membrane|phosphatidylinositol-3,4-bisphosphate binding|metal ion binding|actin filament binding|calcium ion binding|calcium-dependent phospholipid binding|phosphatidylinositol-4,5-bisphosphate binding
C2cd4b	C2cd4b	145.626	76.8213	214.43	2.79129	1.48093	0.00282757	1	Up	8.2788	5.41185	9.99618	31.0555	18.1964	16.2918	GeneID:75697,Genbank:XM_006511533.2,MGI:MGI:1922947	C2 calcium-dependent domain containing 4B		GO:0006906,GO:0008150,GO:0016079,GO:0017158,GO:0019905,GO:0030276,GO:0030672,GO:0048488,GO:0048791,GO:0005509,GO:0005544,GO:0005886	vesicle fusion|biological_process|synaptic vesicle exocytosis|regulation of calcium ion-dependent exocytosis|syntaxin binding|clathrin binding|synaptic vesicle membrane|synaptic vesicle endocytosis|calcium ion-regulated exocytosis of neurotransmitter|calcium ion binding|calcium-dependent phospholipid binding|plasma membrane
Cd200r2	Cd200r2	24.2478	2.55153	45.9441	18.0065	4.17044	0.0117865	1	Up	0	0.0473601	0.0697357	0	1.2855	1.40383	GeneID:271375,Genbank:NM_206535.1,MGI:MGI:3042847	Cd200 receptor 2		GO:0016020,GO:0016021,GO:0038023,GO:0005515,GO:0009897	membrane|integral component of membrane|signaling receptor activity|protein binding|external side of plasma membrane
Chrdl2	Chrdl2	159.749	81.4843	238.014	2.92098	1.54645	0.0477591	1	Up	0.477973	0.917852	1.19637	3.83709	2.84537	0.910188	GeneID:69121,Genbank:NM_133709.3,MGI:MGI:1916371	chordin-like 2		GO:0007275,GO:0030154,GO:0030514,GO:0051216,GO:0001503,GO:0005515,GO:0005576	multicellular organism development|cell differentiation|negative regulation of BMP signaling pathway|cartilage development|ossification|protein binding|extracellular region
Fgf12	Fgf12	36.7986	21.7924	51.8048	2.3772	1.24926	0.0200703	1	Up	0.120019	0.091498	0.116552	0.276864	0.199378	0.284466	GeneID:14167,Genbank:NM_010199.4,MGI:MGI:109183	fibroblast growth factor 12		GO:1905150,GO:0005634,GO:2000649,GO:0007254,GO:2001258,GO:0007268,GO:0008083,GO:0008201,GO:0008344,GO:0008543,GO:0010765,GO:0017080,GO:0044325,GO:0050905,GO:0003254,GO:0098908,GO:0005104,GO:1902305,GO:0005515	regulation of voltage-gated sodium channel activity|nucleus|regulation of sodium ion transmembrane transporter activity|JNK cascade|negative regulation of cation channel activity|chemical synaptic transmission|growth factor activity|heparin binding|adult locomotory behavior|fibroblast growth factor receptor signaling pathway|positive regulation of sodium ion transport|sodium channel regulator act…
Gem	Gem	431.337	272.976	589.697	2.16025	1.1112	0.0482564	1	Up	6.13363	6.18731	7.95932	20.9671	14.5959	7.35617	GeneID:14579,Genbank:NM_010276.4,MGI:MGI:99844	GTP binding protein (gene overexpressed in skeletal muscle)		GO:0072686,GO:0003924,GO:1901842,GO:0005515,GO:0005525,GO:0005634,GO:0005886,GO:0007165,GO:0009898,GO:0016020,GO:0019003,GO:0030496,GO:0051233,GO:0000166,GO:0051276,GO:0000278,GO:0051310,GO:0000287	mitotic spindle|GTPase activity|negative regulation of high voltage-gated calcium channel activity|protein binding|GTP binding|nucleus|plasma membrane|signal transduction|cytoplasmic side of plasma membrane|membrane|GDP binding|midbody|spindle midzone|nucleotide binding|chromosome organization|mitotic cell cycle|metaphase plate congression|magnesium ion binding
Gm40453	Gm40453	29.4768	5.6266	53.3271	9.47767	3.24453	9.97e-07	0.0059173	Up	0	0	0.160952	3.04131	2.45117	1.71451	GeneID:105244931,Genbank:XM_011241958.1,MGI:MGI:5623338	predicted gene, 40453
Gm42368	Gm42368	227.907	385.799	70.0156	0.181482	-2.4621	0.0132548	1	Down	1.96019	0.570684	3.84123	0.366714	0	1.10138	GeneID:105247234,Genbank:XM_017320563.1,MGI:MGI:5625253	predicted gene, 42368
Gsdmc	Gsdmc	203.563	13.4383	393.687	29.2958	4.87262	0.00377711	1	Up	0.523115	0.524727	0.950686	12.9591	15.3298	0.706379	GeneID:83492,Genbank:NM_031378.3,MGI:MGI:1933176	gasdermin C		GO:0005737,GO:0005739,GO:0005815,GO:0005886,GO:0008150,GO:0012501,GO:0016020,GO:0042742,GO:0070269,GO:0070273,GO:0001786,GO:0003674,GO:0005546	cytoplasm|mitochondrion|microtubule organizing center|plasma membrane|biological_process|programmed cell death|membrane|defense response to bacterium|pyroptosis|phosphatidylinositol-4-phosphate binding|phosphatidylserine binding|molecular_function|phosphatidylinositol-4,5-bisphosphate binding
H1fx	H1fx	74.6803	46.261	103.099	2.22865	1.15617	0.00491078	1	Up	7.28232	1.79718	4.55824	11.339	10.8908	7.7438	GeneID:243529,Genbank:NM_198622.1,MGI:MGI:2685307	H1 histone family, member X		GO:0045296,GO:0005515,GO:0005634,GO:0005730	cadherin binding|protein binding|nucleus|nucleolus
Pcdhb6	Pcdhb6	11.5666	2.23609	20.8971	9.34541	3.22426	0.00186378	1	Up	0	0	0.0387181	0.555881	0.125169	0.358924	GeneID:93877,Genbank:NM_053131.1,MGI:MGI:2136740	protocadherin beta 6		GO:0005887,GO:0007155,GO:0007156,GO:0007267,GO:0007268,GO:0007416,GO:0009988,GO:0016020,GO:0016021,GO:0042802,GO:0005509,GO:0046872,GO:0005886	integral component of plasma membrane|cell adhesion|homophilic cell adhesion via plasma membrane adhesion molecules|cell-cell signaling|chemical synaptic transmission|synapse assembly|cell-cell recognition|membrane|integral component of membrane|identical protein binding|calcium ion binding|metal ion binding|plasma membrane
Pcdhga11	Pcdhga11	10.3273	3.3232	17.3313	5.21526	2.38274	0.0191743	1	Up	0.0483368	0.155404	0.0225693	0.472809	0.602975	0.292097	GeneID:93723,Genbank:NM_033594.2,MGI:MGI:1935228	protocadherin gamma subfamily A, 11		GO:0007267,GO:0007399,GO:0016020,GO:0003674,GO:0005887,GO:0007155	cell-cell signaling|nervous system development|membrane|molecular_function|integral component of plasma membrane|cell adhesion
Pcdhgb5	Pcdhgb5	24.5094	9.5916	39.4272	4.1106	2.03935	0.00265509	1	Up	0.164624	0.273427	0.280459	0.800953	0.851149	1.38314	GeneID:93702,Genbank:NM_033577.1,MGI:MGI:1935196	protocadherin gamma subfamily B, 5		GO:0007267,GO:0007399,GO:0016020,GO:0003674,GO:0005887,GO:0007155	cell-cell signaling|nervous system development|membrane|molecular_function|integral component of plasma membrane|cell adhesion
Reg3b	Reg3b	3394.59	457.863	6331.31	13.8279	3.78951	0.000109404	0.22921	Up	75.5398	3.66531	19.1918	171.876	568.822	601.997	GeneID:18489,Genbank:NM_011036.1,MGI:MGI:97478	regenerating islet-derived 3 beta		GO:0070492,GO:0043434,GO:0005615,GO:1903208,GO:0043524,GO:0005737,GO:0044278,GO:0006952,GO:0006953,GO:0006954,GO:0008284,GO:0045177,GO:0019838,GO:0050829,GO:0030246,GO:0050830,GO:0032991,GO:0051260,GO:0042588,GO:0001934,GO:0060548,GO:0042802,GO:0005576,GO:0061844,GO:0042834	oligosaccharide binding|response to peptide hormone|extracellular space|negative regulation of hydrogen peroxide-induced neuron death|negative regulation of neuron apoptotic process|cytoplasm|cell wall disruption in other organism|defense response|acute-phase response|inflammatory response|positive regulation of cell proliferation|apical part of cell|growth factor binding|defense response to Gram…
Rps2	Rps2	3637.29	6633.4	641.185	0.09666	-3.37094	0.0136361	1	Down	759.628	46.8837	538.92	46.0201	43.8691	24.0363	GeneID:16898,Genbank:NM_008503.5,MGI:MGI:105110	ribosomal protein S2		GO:0051443,GO:0003729,GO:0071353,GO:0003735,GO:0005654,GO:0005840,GO:0006412,GO:0015935,GO:0017134,GO:0019899,GO:0022627,GO:0000028,GO:0044877,GO:0001731,GO:0045296,GO:0003723	positive regulation of ubiquitin-protein transferase activity|mRNA binding|cellular response to interleukin-4|structural constituent of ribosome|nucleoplasm|ribosome|translation|small ribosomal subunit|fibroblast growth factor binding|enzyme binding|cytosolic small ribosomal subunit|ribosomal small subunit assembly|protein-containing complex binding|formation of translation preinitiation complex|…	mmu03010	Ribosome
Thbs1	Thbs1	3999.35	1939.84	6058.86	3.12339	1.64311	0.000134261	0.22921	Up	16.6237	9.99211	14.9135	57.5035	45.1947	27.6505	GeneID:21825,Genbank:NM_011580.4,MGI:MGI:98737	thrombospondin 1		GO:0003151,GO:0003197,GO:0003417,GO:0005178,GO:0005509,GO:0005515,GO:0009612,GO:0005576,GO:0009749,GO:0005577,GO:0009897,GO:0005615,GO:0009986,GO:0010595,GO:0010596,GO:0010748,GO:0030141,GO:0010751,GO:0030169,GO:0010754,GO:0030194,GO:0010757,GO:0030198,GO:0030335,GO:0030511,GO:0000187,GO:0043236,GO:0030823,GO:0001786,GO:0043536,GO:0031012,GO:0001937,GO:0043537,GO:0043652,GO:0001953,GO:0045727,GO:…	outflow tract morphogenesis|endocardial cushion development|growth plate cartilage development|integrin binding|calcium ion binding|protein binding|response to mechanical stimulus|extracellular region|response to glucose|fibrinogen complex|external side of plasma membrane|extracellular space|cell surface|positive regulation of endothelial cell migration|negative regulation of endothelial cell mig…	mmu04015,mmu04350,mmu04151,mmu04512,mmu04145,mmu04115,mmu04510,mmu05206,mmu05205,mmu05219,mmu05165,mmu05144	Rap1 signaling pathway|TGF-beta signaling pathway|PI3K-Akt signaling pathway|ECM-receptor interaction|Phagosome|p53 signaling pathway|Focal adhesion|MicroRNAs in cancer|Proteoglycans in cancer|Bladder cancer|Human papillomavirus infection|Malaria
Trat1	Trat1	18.3165	33.2504	3.38266	0.101733	-3.29714	0.0211639	1	Down	0.505763	0.0100187	0.437244	0	0.0594875	0.031253	GeneID:77647,Genbank:XM_006522730.3,MGI:MGI:1924897	T cell receptor associated transmembrane adaptor 1		GO:0003674,GO:0005886,GO:0016020,GO:0016021,GO:0042101,GO:0050850,GO:0050862,GO:0051051,GO:0001920,GO:0002250,GO:0002376	molecular_function|plasma membrane|membrane|integral component of membrane|T cell receptor complex|positive regulation of calcium-mediated signaling|positive regulation of T cell receptor signaling pathway|negative regulation of transport|negative regulation of receptor recycling|adaptive immune response|immune system process
Trim30d	Trim30d	168.268	242.492	94.0443	0.387825	-1.36652	0.0174541	1	Down	1.92687	2.02648	3.63011	0.286534	1.07925	1.57745	GeneID:209387,Genbank:NM_001167828.1,MGI:MGI:3035181	tripartite motif-containing 30D		GO:0003674,GO:0005575,GO:0008150	molecular_function|cellular_component|biological_process
Ttyh1	Ttyh1	250.163	162.504	337.822	2.07886	1.05579	0.0495893	1	Up	4.26233	1.45636	1.43694	4.87094	3.55073	7.04098	GeneID:57776,Genbank:NM_021324.6,MGI:MGI:1889007	tweety family member 1		GO:0032433,GO:0005509,GO:0034707,GO:0005886,GO:0046847,GO:0006811,GO:0006821,GO:0007155,GO:0016020,GO:0072320,GO:0016021,GO:0030424,GO:0098609,GO:0030868,GO:0000278,GO:0031527,GO:0005229,GO:0031589,GO:0005254	filopodium tip|calcium ion binding|chloride channel complex|plasma membrane|filopodium assembly|ion transport|chloride transport|cell adhesion|membrane|volume-sensitive chloride channel activity|integral component of membrane|axon|cell-cell adhesion|smooth endoplasmic reticulum membrane|mitotic cell cycle|filopodium membrane|intracellular calcium activated chloride channel activity|cell-substrate…
2010106E10Rik	#N/A	61.6534	95.5019	27.8048	0.291144	-1.78019	0.0200725	1	Down	2.11857	3.0529	2.10415	0.0376185	1.9894	0.244324	GeneID:67715,Genbank:NM_001168590.1,MGI:MGI:1914965	RIKEN cDNA 2010106E10 gene		GO:0003674,GO:0005575,GO:0008150	molecular_function|cellular_component|biological_process
2310079G19Rik	#N/A	63.8845	119.621	8.14789	0.0681142	-3.8759	0.0145909	1	Down	1.45016	8.50633	17.4132	0.0848071	1.4201	0.30394	GeneID:69699,Genbank:NM_027173.1,MGI:MGI:1916949	RIKEN cDNA 2310079G19 gene		GO:0003674,GO:0005575,GO:0008150	molecular_function|cellular_component|biological_process
3830403N18Rik	#N/A	30.6258	18.3078	42.9439	2.34566	1.23	0.0348443	1	Up	0.663386	0.338228	0.219957	1.17886	0.651475	1.12287	GeneID:70691,Genbank:XM_011247677.1,MGI:MGI:1917941	RIKEN cDNA 3830403N18 gene		GO:0051321,GO:0000800,GO:0002244,GO:0003674	meiotic cell cycle|lateral element|hematopoietic progenitor cell differentiation|molecular_function
5031414D18Rik	#N/A	71.4997	112.666	30.333	0.269229	-1.8931	0.0479097	1	Down	1.78571	0.346299	2.64224	0.15669	0.581763	0.41156	GeneID:271221,Genbank:XM_006519070.2,MGI:MGI:2685590	RIKEN cDNA 5031414D18 gene		GO:0003674,GO:0005575,GO:0008150	molecular_function|cellular_component|biological_process
5430427O19Rik	#N/A	30.612	42.753	18.4709	0.432036	-1.21078	0.0372581	1	Down	0.444587	0.357831	0.633946	0.109006	0.263796	0.19356	GeneID:71398,Genbank:XM_011247682.2,MGI:MGI:1918648	RIKEN cDNA 5430427O19 gene		GO:0003674,GO:0005575,GO:0008150	molecular_function|cellular_component|biological_process
9930111J21Rik1	#N/A	36.6132	55.2212	18.0051	0.326054	-1.61682	0.0446755	1	Down	0.799082	0.236696	1.04001	0.0784519	0.252149	0.301663	GeneID:667214,Genbank:NM_001114679.1,MGI:MGI:3041173	RIKEN cDNA 9930111J21 gene 1		GO:0035458,GO:0003924,GO:0005789,GO:0006952	cellular response to interferon-beta|GTPase activity|endoplasmic reticulum membrane|defense response
A630033H20Rik	#N/A	25.3979	36.1418	14.654	0.40546	-1.30237	0.0394636	1	Down	0.702492	0.279351	0.750482	0.101547	0.242482	0.244071	GeneID:213438,Genbank:NM_001122596.1,MGI:MGI:2441814	RIKEN cDNA A630033H20 gene		GO:0035025,GO:0051482,GO:0004930,GO:0005623,GO:0005887	positive regulation of Rho protein signal transduction|positive regulation of cytosolic calcium ion concentration involved in phospholipase C-activating G-protein coupled signaling pathway|G-protein coupled receptor activity|cell|integral component of plasma membrane
AB124611	#N/A	78.9864	115.882	42.0913	0.363227	-1.46106	0.0157477	1	Down	2.98105	1.18322	3.54832	0.678225	1.27088	1.17549	GeneID:382062,Genbank:XM_011242566.2,MGI:MGI:3043001	cDNA sequence AB124611		GO:0016020,GO:0016021,GO:0003674,GO:0005575,GO:0008150	membrane|integral component of membrane|molecular_function|cellular_component|biological_process
AF529169	#N/A	29.5111	43.0018	16.0203	0.372549	-1.4245	0.0320916	1	Down	0.161401	0.243669	0.347468	0.0259751	0.19765	0.0417573	GeneID:209743,Genbank:XM_006510957.3,MGI:MGI:2667167	cDNA sequence AF529169		GO:0016020,GO:0016021,GO:0003674,GO:0005575,GO:0008150	membrane|integral component of membrane|molecular_function|cellular_component|biological_process
Abca13	#N/A	93.453	134.891	52.0152	0.38561	-1.37479	0.0362674	1	Down	0.172152	0.463247	0.402907	0.0387176	0.14192	0.190778	GeneID:268379,Genbank:NM_178259.3,MGI:MGI:2388707	ATP-binding cassette, sub-family A (ABC1), member 13		GO:0016020,GO:0016021,GO:0016887,GO:0042626,GO:0043231,GO:0055085,GO:0000166,GO:0005524,GO:0006869	membrane|integral component of membrane|ATPase activity|ATPase activity, coupled to transmembrane movement of substances|intracellular membrane-bounded organelle|transmembrane transport|nucleotide binding|ATP binding|lipid transport	mmu02010	ABC transporters
Abcg3	#N/A	87.2079	128.044	46.3717	0.362154	-1.46532	0.00013408	0.22921	Down	1.49439	0.686806	1.30356	0.302589	0.532296	0.447175	GeneID:27405,Genbank:XM_017320904.1,MGI:MGI:1351624	ATP-binding cassette, sub-family G (WHITE), member 3		GO:0016020,GO:0016021,GO:0016324,GO:0016887,GO:0017127,GO:0033344,GO:0042626,GO:0043235,GO:0055085,GO:0005524,GO:0005886,GO:0006855	membrane|integral component of membrane|apical plasma membrane|ATPase activity|cholesterol transporter activity|cholesterol efflux|ATPase activity, coupled to transmembrane movement of substances|receptor complex|transmembrane transport|ATP binding|plasma membrane|drug transmembrane transport	mmu02010	ABC transporters
Abcg5	#N/A	147.8	216.849	78.7511	0.363162	-1.46132	0.00167147	0.992239	Down	2.50156	5.39257	4.41343	1.2121	1.85053	0.987445	GeneID:27409,Genbank:NM_031884.2,MGI:MGI:1351659	ATP-binding cassette, sub-family G (WHITE), member 5		GO:0007588,GO:0010949,GO:0015238,GO:0016020,GO:0016021,GO:0016324,GO:0043190,GO:0043235,GO:0016887,GO:0045177,GO:0045796,GO:0046872,GO:0046982,GO:0055085,GO:0000166,GO:0005515,GO:0005524,GO:0005886,GO:0005887,GO:0006855,GO:0006869,GO:0017127,GO:0030299,GO:0033344,GO:0042626,GO:0042632	excretion|negative regulation of intestinal phytosterol absorption|drug transmembrane transporter activity|membrane|integral component of membrane|apical plasma membrane|ATP-binding cassette (ABC) transporter complex|receptor complex|ATPase activity|apical part of cell|negative regulation of intestinal cholesterol absorption|metal ion binding|protein heterodimerization activity|transmembrane tran…	mmu02010,mmu04976,mmu04975,mmu04979	ABC transporters|Bile secretion|Fat digestion and absorption|Cholesterol metabolism
Abcg8	#N/A	92.0723	129.283	54.8612	0.424348	-1.23668	0.0270379	1	Down	1.08247	2.09572	1.25092	0.450501	0.901825	0.595578	GeneID:67470,Genbank:NM_001286005.1,MGI:MGI:1914720	ATP-binding cassette, sub-family G (WHITE), member 8		GO:0015248,GO:0015914,GO:0015918,GO:0016020,GO:0016021,GO:0016324,GO:0042632,GO:0016887,GO:0043190,GO:0017127,GO:0043235,GO:0045796,GO:0046872,GO:0046982,GO:0055085,GO:0005515,GO:0005524,GO:0005886,GO:0005887,GO:0006869,GO:0007588,GO:0010949,GO:0030299,GO:0030301,GO:0033344,GO:0055092,GO:0034041,GO:0042626	sterol transporter activity|phospholipid transport|sterol transport|membrane|integral component of membrane|apical plasma membrane|cholesterol homeostasis|ATPase activity|ATP-binding cassette (ABC) transporter complex|cholesterol transporter activity|receptor complex|negative regulation of intestinal cholesterol absorption|metal ion binding|protein heterodimerization activity|transmembrane transp…	mmu02010,mmu04976,mmu04975,mmu04979	ABC transporters|Bile secretion|Fat digestion and absorption|Cholesterol metabolism
Acot12	#N/A	30.7294	16.6588	44.8	2.68927	1.42721	0.0487939	1	Up	0.520582	0	0.111969	0.772501	0.489909	0.398089	GeneID:74156,Genbank:XM_006517413.3,MGI:MGI:1921406	acyl-CoA thioesterase 12		GO:0016787,GO:0005524,GO:0047617,GO:0005737,GO:0052689,GO:0005829,GO:0006084,GO:0006629,GO:0006631,GO:0006637,GO:0003986,GO:0008289	hydrolase activity|ATP binding|acyl-CoA hydrolase activity|cytoplasm|carboxylic ester hydrolase activity|cytosol|acetyl-CoA metabolic process|lipid metabolic process|fatty acid metabolic process|acyl-CoA metabolic process|acetyl-CoA hydrolase activity|lipid binding	mmu00620	Pyruvate metabolism
Acpp	#N/A	469.735	682.554	256.917	0.376405	-1.40964	0.047554	1	Down	2.1659	7.06292	5.44955	2.04491	1.9681	1.49827	GeneID:56318,Genbank:NM_207668.2,MGI:MGI:1928480	acid phosphatase, prostate		GO:0042803,GO:0016311,GO:0005615,GO:0045177,GO:0016787,GO:0005622,GO:0046085,GO:0016791,GO:0005764,GO:0005771,GO:0005886,GO:0006144,GO:0030141,GO:0006772,GO:0051289,GO:0030175,GO:0008253,GO:0051930,GO:0031985,GO:0009117,GO:0033265,GO:0012506,GO:0003993,GO:0052642,GO:0042131,GO:0016020,GO:0060168,GO:0042802,GO:0016021,GO:0005576	protein homodimerization activity|dephosphorylation|extracellular space|apical part of cell|hydrolase activity|intracellular|adenosine metabolic process|phosphatase activity|lysosome|multivesicular body|plasma membrane|purine nucleobase metabolic process|secretory granule|thiamine metabolic process|protein homotetramerization|filopodium|5'-nucleotidase activity|regulation of sensory perception of…
Adamdec1	#N/A	3521.67	2029.39	5013.96	2.47067	1.3049	0.0454238	1	Up	36.9659	31.4413	25.6537	60.9034	46.0159	120.621	GeneID:58860,Genbank:NM_021475.2,MGI:MGI:1917650	ADAM-like, decysin 1		GO:0006508,GO:0008233,GO:0008237,GO:0016787,GO:0046872,GO:0004222,GO:0005575,GO:0005576	proteolysis|peptidase activity|metallopeptidase activity|hydrolase activity|metal ion binding|metalloendopeptidase activity|cellular_component|extracellular region
Adamts6	#N/A	82.4515	114.529	50.3739	0.439835	-1.18496	0.00221823	1	Down	0.620021	0.537166	0.841778	0.289024	0.275048	0.282873	GeneID:108154,Genbank:XM_011244611.2,MGI:MGI:1347348	a disintegrin-like and metallopeptidase (reprolysin type) with thrombospondin type 1 motif, 6		GO:0007507,GO:0035904,GO:0060976,GO:0003279,GO:0003674,GO:0005575	heart development|aorta development|coronary vasculature development|cardiac septum development|molecular_function|cellular_component
Adra2a	#N/A	741.887	438.103	1045.67	2.38682	1.25509	0.0482574	1	Up	17.1066	3.25832	3.80492	18.8377	12.9083	24.57	GeneID:11551,Genbank:NM_007417.4,MGI:MGI:87934	adrenergic receptor, alpha 2a		GO:0005887,GO:0006260,GO:0007186,GO:0007188,GO:0007267,GO:0042803,GO:0007565,GO:0043235,GO:0007610,GO:0043406,GO:0019901,GO:0043410,GO:0045202,GO:0045741,GO:0045955,GO:0090303,GO:0046676,GO:0097755,GO:0046982,GO:0050955,GO:0001819,GO:0002526,GO:0004935,GO:0004938,GO:0005515,GO:0005737,GO:0005886,GO:0030335,GO:0031696,GO:0031996,GO:0032147,GO:0032148,GO:0032795,GO:0032870,GO:0050995,GO:0035625,GO:…	integral component of plasma membrane|DNA replication|G-protein coupled receptor signaling pathway|adenylate cyclase-modulating G-protein coupled receptor signaling pathway|cell-cell signaling|protein homodimerization activity|female pregnancy|receptor complex|behavior|positive regulation of MAP kinase activity|protein kinase binding|positive regulation of MAPK cascade|synapse|positive regulation…	mmu04022,mmu04080	cGMP - PKG signaling pathway|Neuroactive ligand-receptor interaction
Agpat9	#N/A	287.263	177.655	396.872	2.23395	1.1596	0.0151723	1	Up	3.66291	1.14552	2.4507	6.3226	3.30633	6.39466	GeneID:231510,Genbank:XM_011249432.1,MGI:MGI:3603816	1-acylglycerol-3-phosphate O-acyltransferase 9		GO:0005783,GO:0005789,GO:0006629,GO:0008152,GO:0008654,GO:0016020,GO:0016021,GO:0016740,GO:0016746,GO:0019432,GO:0003841,GO:0004366,GO:0032006	endoplasmic reticulum|endoplasmic reticulum membrane|lipid metabolic process|metabolic process|phospholipid biosynthetic process|membrane|integral component of membrane|transferase activity|transferase activity, transferring acyl groups|triglyceride biosynthetic process|1-acylglycerol-3-phosphate O-acyltransferase activity|glycerol-3-phosphate O-acyltransferase activity|regulation of TOR signaling
Akna	#N/A	447.15	604.912	289.388	0.478397	-1.06372	0.0422097	1	Down	4.37076	1.37985	3.89142	1.11043	1.88536	1.53814	GeneID:100182,Genbank:NM_001045514.3,MGI:MGI:2140340	AT-hook transcription factor		GO:0003677,GO:0005634,GO:0005654,GO:0005813,GO:0005829,GO:0006351,GO:0006355,GO:0043231,GO:0045944,GO:0000978,GO:0001077,GO:0001650	DNA binding|nucleus|nucleoplasm|centrosome|cytosol|transcription, DNA-templated|regulation of transcription, DNA-templated|intracellular membrane-bounded organelle|positive regulation of transcription by RNA polymerase II|RNA polymerase II proximal promoter sequence-specific DNA binding|transcriptional activator activity, RNA polymerase II proximal promoter sequence-specific DNA binding|fibrillar…
Aldh1a2	#N/A	163.908	91.9848	235.832	2.56381	1.35829	0.045404	1	Up	2.56983	1.67846	1.2837	7.55315	5.32491	2.09	GeneID:19378,Genbank:NM_009022.4,MGI:MGI:107928	aldehyde dehydrogenase family 1, subfamily A2		GO:0004028,GO:0004029,GO:0005737,GO:0005829,GO:0007507,GO:0008152,GO:0030182,GO:0008284,GO:0030324,GO:0008285,GO:0030326,GO:0009855,GO:0030900,GO:0030902,GO:0031016,GO:0031076,GO:0048566,GO:0034097,GO:0048738,GO:0035115,GO:0055114,GO:0035799,GO:0060324,GO:0071300,GO:0090242,GO:0001523,GO:0001568,GO:0001758,GO:0001936,GO:0001947,GO:0002138,GO:0003007,GO:0009952,GO:0009954,GO:0010628,GO:0014032,GO:…	3-chloroallyl aldehyde dehydrogenase activity|aldehyde dehydrogenase (NAD) activity|cytoplasm|cytosol|heart development|metabolic process|neuron differentiation|positive regulation of cell proliferation|lung development|negative regulation of cell proliferation|embryonic limb morphogenesis|determination of bilateral symmetry|forebrain development|hindbrain development|pancreas development|embryon…	mmu00830	Retinol metabolism
Ampd1	#N/A	5.47489	10.6107	0.339047	0.0319532	-4.96789	0.0262347	1	Down	0.0872268	0	0.153088	0	0	0	GeneID:229665,Genbank:XM_006501400.3,MGI:MGI:88015	adenosine monophosphate deaminase 1		GO:0009168,GO:0010033,GO:0016787,GO:0019239,GO:0032036,GO:0032264,GO:0046872,GO:0003876,GO:0005575,GO:0009117	purine ribonucleoside monophosphate biosynthetic process|response to organic substance|hydrolase activity|deaminase activity|myosin heavy chain binding|IMP salvage|metal ion binding|AMP deaminase activity|cellular_component|nucleotide metabolic process	mmu00230	Purine metabolism
Amph	#N/A	182.419	105.142	259.695	2.46994	1.30448	0.013794	1	Up	1.19676	0.540217	0.45119	2.35214	1.09396	1.87189	GeneID:218038,Genbank:XM_011244304.2,MGI:MGI:103574	amphiphysin		GO:0046982,GO:0005737,GO:0048488,GO:0005856,GO:0007612,GO:0008021,GO:0008022,GO:0016020,GO:0030054,GO:0031256,GO:0031410,GO:0043195,GO:0043679,GO:0005515,GO:0044877,GO:0005543,GO:0045202,GO:0005623	protein heterodimerization activity|cytoplasm|synaptic vesicle endocytosis|cytoskeleton|learning|synaptic vesicle|protein C-terminus binding|membrane|cell junction|leading edge membrane|cytoplasmic vesicle|terminal bouton|axon terminus|protein binding|protein-containing complex binding|phospholipid binding|synapse|cell	mmu04144,mmu04666	Endocytosis|Fc gamma R-mediated phagocytosis
Ankrd22	#N/A	136.961	192.134	81.7881	0.425682	-1.23215	0.0487626	1	Down	2.70616	7.1899	5.94779	2.84251	2.64143	1.16157	GeneID:52024,Genbank:NM_024204.6,MGI:MGI:1277101	ankyrin repeat domain 22		GO:0003674,GO:0005575,GO:0008150	molecular_function|cellular_component|biological_process
Ano2	#N/A	26.4656	15.6792	37.252	2.37588	1.24846	0.0448796	1	Up	0.188738	0.106307	0.124272	0.400152	0.198146	0.418148	GeneID:243634,Genbank:XM_011241354.1,MGI:MGI:2387214	anoctamin 2		GO:0046982,GO:0005254,GO:0046983,GO:0005515,GO:0097730,GO:0005654,GO:0005886,GO:0006811,GO:0006821,GO:0016020,GO:0016021,GO:0017128,GO:0005229,GO:0034707,GO:0042803	protein heterodimerization activity|chloride channel activity|protein dimerization activity|protein binding|non-motile cilium|nucleoplasm|plasma membrane|ion transport|chloride transport|membrane|integral component of membrane|phospholipid scramblase activity|intracellular calcium activated chloride channel activity|chloride channel complex|protein homodimerization activity	mmu04740	Olfactory transduction
Apobec2	#N/A	67.1645	106.101	28.2282	0.266051	-1.91023	0.0381501	1	Down	1.24325	5.06726	6.47668	1.5372	1.41376	0.255117	GeneID:11811,Genbank:NM_009694.3,MGI:MGI:1343178	apolipoprotein B mRNA editing enzyme, catalytic polypeptide 2		GO:0046872,GO:0004126,GO:0080111,GO:0005634,GO:0005737,GO:0006397,GO:0008270,GO:0016554,GO:0016556,GO:0016787,GO:0003723,GO:0016814,GO:0003824,GO:0042802	metal ion binding|cytidine deaminase activity|DNA demethylation|nucleus|cytoplasm|mRNA processing|zinc ion binding|cytidine to uridine editing|mRNA modification|hydrolase activity|RNA binding|hydrolase activity, acting on carbon-nitrogen (but not peptide) bonds, in cyclic amidines|catalytic activity|identical protein binding
Arhgap4	#N/A	410.028	598.785	221.271	0.369533	-1.43623	0.0412648	1	Down	6.46253	1.67192	6.06158	0.796594	2.55263	2.11299	GeneID:171207,Genbank:NM_001162424.1,MGI:MGI:2159577	Rho GTPase activating protein 4		GO:0005737,GO:0005794,GO:0005874,GO:0010764,GO:0030336,GO:0030426,GO:0030517,GO:0042802,GO:0048365,GO:0005096	cytoplasm|Golgi apparatus|microtubule|negative regulation of fibroblast migration|negative regulation of cell migration|growth cone|negative regulation of axon extension|identical protein binding|Rac GTPase binding|GTPase activator activity
Arhgdib	#N/A	666.244	1001.93	330.555	0.329917	-1.59983	0.0315561	1	Down	31.436	7.62859	28.6942	4.46963	8.78192	8.34522	GeneID:11857,Genbank:XM_006505404.3,MGI:MGI:101940	Rho, GDP dissociation inhibitor (GDI) beta		GO:0005737,GO:0005829,GO:0016020,GO:0035023,GO:0048365,GO:1901164,GO:2000249,GO:0003924,GO:0005094,GO:0005096	cytoplasm|cytosol|membrane|regulation of Rho protein signal transduction|Rac GTPase binding|negative regulation of trophoblast cell migration|regulation of actin cytoskeleton reorganization|GTPase activity|Rho GDP-dissociation inhibitor activity|GTPase activator activity	mmu04962,mmu04722	Vasopressin-regulated water reabsorption|Neurotrophin signaling pathway
Arl5c	#N/A	57.1004	84.9197	29.2811	0.34481	-1.53613	0.0389348	1	Down	2.75067	0.560663	2.27722	0.647497	0.550737	0.634593	GeneID:217151,Genbank:NM_207231.1,MGI:MGI:3028577	ADP-ribosylation factor-like 5C		GO:0005622,GO:0008150,GO:0000166,GO:0005525,GO:0005575	intracellular|biological_process|nucleotide binding|GTP binding|cellular_component
Atp12a	#N/A	3450.17	5644.18	1256.16	0.222558	-2.16775	0.0178853	1	Down	21.9452	85.7753	65.0892	5.99404	24.5481	8.66433	GeneID:192113,Genbank:NM_138652.2,MGI:MGI:1926943	ATPase, H+/K+ transporting, nongastric, alpha polypeptide		GO:0046872,GO:0016020,GO:0005515,GO:0055075,GO:0016021,GO:0005524,GO:0016323,GO:0006811,GO:0006813,GO:0006814,GO:0006883,GO:0006885,GO:0016324,GO:0008900,GO:0016787,GO:0019829,GO:0010038,GO:0030001,GO:0010107,GO:0000166,GO:0030007,GO:0014070,GO:0005391,GO:0036376,GO:0015991	metal ion binding|membrane|protein binding|potassium ion homeostasis|integral component of membrane|ATP binding|basolateral plasma membrane|ion transport|potassium ion transport|sodium ion transport|cellular sodium ion homeostasis|regulation of pH|apical plasma membrane|potassium:proton exchanging ATPase activity|hydrolase activity|cation-transporting ATPase activity|response to metal ion|metal i…	mmu00190	Oxidative phosphorylation
Atp7b	#N/A	19.1402	30.3207	7.9597	0.262517	-1.92951	0.0327527	1	Down	0.0610904	0.253011	0.191382	0.0612103	0.0576646	0.0204821	GeneID:11979,Genbank:XM_017312538.1,MGI:MGI:103297	ATPase, Cu++ transporting, beta polypeptide		GO:0005794,GO:0005802,GO:0005886,GO:0005923,GO:0016021,GO:0006811,GO:0016323,GO:0006812,GO:0006825,GO:0016787,GO:0019829,GO:0030001,GO:0031410,GO:0060003,GO:0032588,GO:0070160,GO:0043682,GO:0071280,GO:0071287,GO:0000166,GO:0004008,GO:0005375,GO:0005507,GO:0005524,GO:0005768,GO:0005770,GO:0005783,GO:0006878,GO:0006882,GO:0007595,GO:0008270,GO:0015677,GO:0015680,GO:0045177,GO:0016020,GO:0046688,GO:…	Golgi apparatus|trans-Golgi network|plasma membrane|bicellular tight junction|integral component of membrane|ion transport|basolateral plasma membrane|cation transport|copper ion transport|hydrolase activity|cation-transporting ATPase activity|metal ion transport|cytoplasmic vesicle|copper ion export|trans-Golgi network membrane|occluding junction|copper-transporting ATPase activity|cellular resp…	mmu01524	Platinum drug resistance
Atp8b4	#N/A	19.2523	30.574	7.93072	0.259394	-1.94678	0.0350915	1	Down	0.305348	0.0479156	0.221163	0.0458071	0.0490961	0.0423328	GeneID:241633,Genbank:XM_006499495.1,MGI:MGI:1859664	ATPase, class I, type 8B, member 4		GO:0005886,GO:0007030,GO:0045332,GO:0004012,GO:0005794	plasma membrane|Golgi organization|phospholipid translocation|phospholipid-translocating ATPase activity|Golgi apparatus
Auts2	#N/A	627.519	386.012	869.026	2.25129	1.17075	0.0172332	1	Up	4.15654	2.08973	1.42234	5.40387	3.98179	7.36762	GeneID:319974,Genbank:NM_177047.3,MGI:MGI:1919847	autism susceptibility candidate 2		GO:0051571,GO:0005634,GO:0060013,GO:0005737,GO:0097484,GO:0005856,GO:0006351,GO:0006355,GO:0010592,GO:0015629,GO:0098582,GO:0030426,GO:2000620,GO:0031532,GO:0035022,GO:0042995,GO:0001764,GO:0045944,GO:0003682,GO:0048675,GO:0005515	positive regulation of histone H3-K4 methylation|nucleus|righting reflex|cytoplasm|dendrite extension|cytoskeleton|transcription, DNA-templated|regulation of transcription, DNA-templated|positive regulation of lamellipodium assembly|actin cytoskeleton|innate vocalization behavior|growth cone|positive regulation of histone H4-K16 acetylation|actin cytoskeleton reorganization|positive regulation of…
B4galnt3	#N/A	2570.69	3839.74	1301.64	0.33899	-1.56068	0.0205212	1	Down	11.8263	31.1432	26.711	5.63293	14.5396	4.44888	GeneID:330406,Genbank:XM_006506316.3,MGI:MGI:3041155	beta-1,4-N-acetyl-galactosaminyl transferase 3		GO:0016020,GO:0016021,GO:0016740,GO:0032580,GO:0033842,GO:0005794,GO:0008376	membrane|integral component of membrane|transferase activity|Golgi cisterna membrane|N-acetyl-beta-glucosaminyl-glycoprotein 4-beta-N-acetylgalactosaminyltransferase activity|Golgi apparatus|acetylgalactosaminyltransferase activity
BC021614	#N/A	108.584	145.071	72.0969	0.496976	-1.00875	0.00570313	1	Down	3.4688	5.24699	6.01876	2.94909	3.09613	1.88436	GeneID:225884,Genbank:XM_011248620.1,MGI:MGI:2385078	cDNA sequence BC021614		GO:0003674,GO:0005575,GO:0008150	molecular_function|cellular_component|biological_process
BC094916	#N/A	13.7237	24.7376	2.70977	0.109541	-3.19046	0.000760456	0.830641	Down	0.69171	0.228491	0.561331	0	0.0903352	0	GeneID:545384,Genbank:NM_001024721.2,MGI:MGI:3584522	cDNA sequence BC094916		GO:0003690,GO:0005634,GO:0005730,GO:0005829,GO:0008134,GO:0042802,GO:0000978,GO:0001047,GO:0001078	double-stranded DNA binding|nucleus|nucleolus|cytosol|transcription factor binding|identical protein binding|RNA polymerase II proximal promoter sequence-specific DNA binding|core promoter binding|transcriptional repressor activity, RNA polymerase II proximal promoter sequence-specific DNA binding
BC147527	#N/A	24.4236	42.3786	6.46863	0.152639	-2.7118	0.0298437	1	Down	0.452929	0.0871128	0.70492	0.0245141	0.101713	0.0560164	GeneID:625360,Genbank:XM_011244688.1,MGI:MGI:4840510	cDNA sequence BC147527
Bcl2a1d	#N/A	46.4461	62.891	30.0012	0.477036	-1.06783	0.0249893	1	Down	5.00479	2.36462	5.0425	1.75568	2.1209	1.60798	GeneID:12047,Genbank:NM_007536.2,MGI:MGI:1278325	B cell leukemia/lymphoma 2 related protein A1d		GO:2001243,GO:0008630,GO:0015267,GO:0030217,GO:0042803,GO:0043027,GO:0043065,GO:0043066,GO:0043154,GO:0046982,GO:0050852,GO:0001836,GO:0051400,GO:0005741,GO:0097192,GO:0008053	negative regulation of intrinsic apoptotic signaling pathway|intrinsic apoptotic signaling pathway in response to DNA damage|channel activity|T cell differentiation|protein homodimerization activity|cysteine-type endopeptidase inhibitor activity involved in apoptotic process|positive regulation of apoptotic process|negative regulation of apoptotic process|negative regulation of cysteine-type endo…	mmu04064,mmu04210,mmu05202,mmu05221	NF-kappa B signaling pathway|Apoptosis|Transcriptional misregulation in cancers|Acute myeloid leukemia
Bin2	#N/A	164.628	249.198	80.058	0.321263	-1.63817	0.0410538	1	Down	4.68628	0.863021	4.41932	0.65001	1.57537	1.14437	GeneID:668218,Genbank:XM_006521280.3,MGI:MGI:3611448	bridging integrator 2		GO:0006911,GO:0060326,GO:0071800,GO:0097320,GO:0001891,GO:0002102,GO:0005543	phagocytosis, engulfment|cell chemotaxis|podosome assembly|plasma membrane tubulation|phagocytic cup|podosome|phospholipid binding
Brsk2	#N/A	39.6163	24.8079	54.4246	2.19384	1.13346	0.0275347	1	Up	0.29541	0.23527	0.200247	0.55441	0.540083	0.626469	GeneID:75770,Genbank:NM_001276763.1,MGI:MGI:1923020	BR serine/threonine kinase 2		GO:0005524,GO:0005622,GO:0005634,GO:0005737,GO:0005783,GO:0005813,GO:0016740,GO:0018105,GO:0005856,GO:0019901,GO:0006468,GO:0030010,GO:0030182,GO:0070059,GO:0031532,GO:0035556,GO:0036503,GO:0000086,GO:0000166,GO:0000287,GO:0004672,GO:0004674,GO:0005515,GO:0006887,GO:0006915,GO:0007049,GO:0007399,GO:0007409,GO:0046872,GO:0048812,GO:0016301,GO:0050321,GO:0016310,GO:0051117,GO:0051301,GO:0061178	ATP binding|intracellular|nucleus|cytoplasm|endoplasmic reticulum|centrosome|transferase activity|peptidyl-serine phosphorylation|cytoskeleton|protein kinase binding|protein phosphorylation|establishment of cell polarity|neuron differentiation|intrinsic apoptotic signaling pathway in response to endoplasmic reticulum stress|actin cytoskeleton reorganization|intracellular signal transduction|ERAD …
Bst1	#N/A	80.5637	110.999	50.1281	0.451607	-1.14686	0.0428397	1	Down	2.52165	1.024	2.76315	0.390144	1.32686	0.897965	GeneID:12182,Genbank:XM_006503706.2,MGI:MGI:105370	bone marrow stromal cell antigen 1		GO:0050727,GO:0003953,GO:0050730,GO:0005886,GO:0050848,GO:0008284,GO:0008305,GO:0016020,GO:0016740,GO:0016787,GO:0061809,GO:0016849,GO:0061811,GO:0019898,GO:0061812,GO:0030890,GO:0090022,GO:0031225,GO:0001931,GO:0032956,GO:0001952,GO:0050135	regulation of inflammatory response|NAD+ nucleosidase activity|regulation of peptidyl-tyrosine phosphorylation|plasma membrane|regulation of calcium-mediated signaling|positive regulation of cell proliferation|integrin complex|membrane|transferase activity|hydrolase activity|NAD+ nucleotidase, cyclic ADP-ribose generating|phosphorus-oxygen lyase activity|ADP-ribosyl cyclase activity|extrinsic com…	mmu00760,mmu04970,mmu04972	Nicotinate and nicotinamide metabolism|Salivary secretion|Pancreatic secretion
C2cd4a	#N/A	41.7853	23.2276	60.3431	2.5979	1.37735	0.025835	1	Up	2.87708	2.1635	1.28496	8.98312	5.38006	3.24079	GeneID:244911,Genbank:NM_001163143.1,MGI:MGI:3645763	C2 calcium-dependent domain containing 4A		GO:0008150,GO:0005509,GO:0005544,GO:0005886	biological_process|calcium ion binding|calcium-dependent phospholipid binding|plasma membrane
C2cd4c	#N/A	55.7635	35.4398	76.0872	2.14694	1.10228	0.0152438	1	Up	0.472844	0.17038	0.199968	0.689048	0.434388	0.627359	GeneID:237397,Genbank:NM_001168624.1,MGI:MGI:2685084	C2 calcium-dependent domain containing 4C		GO:0006906,GO:0008150,GO:0016079,GO:0017158,GO:0019905,GO:0030276,GO:0030672,GO:0048488,GO:0048791,GO:0005509,GO:0005544,GO:0005886	vesicle fusion|biological_process|synaptic vesicle exocytosis|regulation of calcium ion-dependent exocytosis|syntaxin binding|clathrin binding|synaptic vesicle membrane|synaptic vesicle endocytosis|calcium ion-regulated exocytosis of neurotransmitter|calcium ion binding|calcium-dependent phospholipid binding|plasma membrane
Cacna1i	#N/A	62.1522	93.0074	31.297	0.3365	-1.57132	0.0493836	1	Down	0.700142	0.164629	0.54452	0.05545	0.268678	0.152438	GeneID:239556,Genbank:NM_001044308.2,MGI:MGI:2178051	calcium channel, voltage-dependent, alpha 1I subunit		GO:0005886,GO:0006816,GO:0008332,GO:0019228,GO:0030431,GO:0042391,GO:0045956,GO:0060402,GO:0070509,GO:0005245,GO:0005248,GO:0086010,GO:0005261	plasma membrane|calcium ion transport|low voltage-gated calcium channel activity|neuronal action potential|sleep|regulation of membrane potential|positive regulation of calcium ion-dependent exocytosis|calcium ion transport into cytosol|calcium ion import|voltage-gated calcium channel activity|voltage-gated sodium channel activity|membrane depolarization during action potential|cation channel act…	mmu04010,mmu04020,mmu04925,mmu04927,mmu04713,mmu04934	MAPK signaling pathway|Calcium signaling pathway|Aldosterone synthesis and secretion|Cortisol synthesis and secretion|Circadian entrainment|Cushing's syndrome
Calcb	#N/A	66.6805	36.7205	96.6404	2.63178	1.39604	0.000896835	0.830641	Up	0.635382	0.429402	0.251003	1.05636	1.21014	1.34783	GeneID:116903,Genbank:XM_006507212.3,MGI:MGI:2151254	calcitonin-related polypeptide, beta		GO:0003674,GO:0005575,GO:0008150	molecular_function|cellular_component|biological_process
Camk4	#N/A	95.0085	134.483	55.5341	0.412946	-1.27598	0.0431687	1	Down	0.630562	0.17108	0.555377	0.118029	0.265864	0.171596	GeneID:12326,Genbank:XM_006525544.3,MGI:MGI:88258	calcium/calmodulin-dependent protein kinase IV		GO:0046777,GO:0009931,GO:0005737,GO:0002376,GO:0046827,GO:0016301,GO:0006468,GO:0004672,GO:0016310,GO:0004674,GO:0016740,GO:0004683,GO:0005515,GO:0005516,GO:0018105,GO:0006913,GO:0005524,GO:0035556,GO:0006954,GO:0005634,GO:0043011,GO:0007165,GO:0000166,GO:0045893,GO:0007270,GO:0005654,GO:0001650,GO:0007616,GO:0002250	protein autophosphorylation|calcium-dependent protein serine/threonine kinase activity|cytoplasm|immune system process|positive regulation of protein export from nucleus|kinase activity|protein phosphorylation|protein kinase activity|phosphorylation|protein serine/threonine kinase activity|transferase activity|calmodulin-dependent protein kinase activity|protein binding|calmodulin binding|peptidy…	mmu04371,mmu04020,mmu04024,mmu04921,mmu04925,mmu04725,mmu04720,mmu04722,mmu04380,mmu04211,mmu05031,mmu05034	Apelin signaling pathway|Calcium signaling pathway|cAMP signaling pathway|Oxytocin signaling pathway|Aldosterone synthesis and secretion|Cholinergic synapse|Long-term potentiation|Neurotrophin signaling pathway|Osteoclast differentiation|Longevity regulating pathway - mammal|Amphetamine addiction|Alcoholism
Capza1	#N/A	1506.87	2043.19	970.554	0.475018	-1.07395	2.4e-06	0.00905038	Down	31.3075	29.4842	32.3662	18.0913	9.89294	14.4867	GeneID:12340,Genbank:NM_009797.2,MGI:MGI:106227	capping protein (actin filament) muscle Z-line, alpha 1		GO:0005737,GO:0005856,GO:0005903,GO:0005911,GO:0008290,GO:0016020,GO:0030863,GO:0034329,GO:0045296,GO:0051015,GO:0051016,GO:0003779,GO:0051693,GO:0005515,GO:0071203	cytoplasm|cytoskeleton|brush border|cell-cell junction|F-actin capping protein complex|membrane|cortical cytoskeleton|cell junction assembly|cadherin binding|actin filament binding|barbed-end actin filament capping|actin binding|actin filament capping|protein binding|WASH complex	mmu04144	Endocytosis
Cckar	#N/A	104.256	53.3325	155.179	2.90965	1.54085	0.00371385	1	Up	1.7835	0.343857	0.499892	3.25023	1.99445	2.2336	GeneID:12425,Genbank:NM_009827.2,MGI:MGI:99478	cholecystokinin A receptor		GO:0005737,GO:0005764,GO:0005768,GO:0005783,GO:0005886,GO:0005887,GO:0007165,GO:0030157,GO:0007186,GO:0030900,GO:0031532,GO:0007204,GO:0032870,GO:0038188,GO:0042277,GO:0042594,GO:0042755,GO:0043195,GO:0001659,GO:0001696,GO:0001764,GO:0002023,GO:0004871,GO:0004930,GO:0004951,GO:0007409,GO:0007586,GO:0007631,GO:0009408,GO:0016020,GO:0043266,GO:0016021,GO:0046883,GO:0017046,GO:0030073,GO:0051924,GO:…	cytoplasm|lysosome|endosome|endoplasmic reticulum|plasma membrane|integral component of plasma membrane|signal transduction|pancreatic juice secretion|G-protein coupled receptor signaling pathway|forebrain development|actin cytoskeleton reorganization|positive regulation of cytosolic calcium ion concentration|cellular response to hormone stimulus|cholecystokinin signaling pathway|peptide binding|…	mmu04020,mmu04080,mmu04911,mmu04972	Calcium signaling pathway|Neuroactive ligand-receptor interaction|Insulin secretion|Pancreatic secretion
Ccl22	#N/A	81.4881	131.227	31.7492	0.241942	-2.04727	0.0149895	1	Down	5.06602	1.09435	4.90693	0.845863	1.14229	0.606699	GeneID:20299,Genbank:NM_009137.2,MGI:MGI:1306779	chemokine (C-C motif) ligand 22		GO:0070374,GO:0005615,GO:0071346,GO:0071347,GO:0006935,GO:0006954,GO:0006955,GO:0007186,GO:0008009,GO:0071356,GO:0030593,GO:0043547,GO:0048020,GO:0048247,GO:0002548,GO:0060326,GO:0005125,GO:0070098,GO:0005576	positive regulation of ERK1 and ERK2 cascade|extracellular space|cellular response to interferon-gamma|cellular response to interleukin-1|chemotaxis|inflammatory response|immune response|G-protein coupled receptor signaling pathway|chemokine activity|cellular response to tumor necrosis factor|neutrophil chemotaxis|positive regulation of GTPase activity|CCR chemokine receptor binding|lymphocyte ch…	mmu04060,mmu04625,mmu04062	Cytokine-cytokine receptor interaction|C-type lectin receptor signaling pathway|Chemokine signaling pathway
Ccna1	#N/A	17.3622	6.61659	28.1078	4.24807	2.08681	0.026065	1	Up	0.181837	0	0.131964	0.458829	0.119437	0.412553	GeneID:12427,Genbank:XM_006500951.2,MGI:MGI:108042	cyclin A1		GO:0005856,GO:0007049,GO:0007275,GO:0007283,GO:0015630,GO:0030154,GO:0051301,GO:0051321,GO:0097123,GO:0005515,GO:0005634,GO:0005737	cytoskeleton|cell cycle|multicellular organism development|spermatogenesis|microtubule cytoskeleton|cell differentiation|cell division|meiotic cell cycle|cyclin A1-CDK2 complex|protein binding|nucleus|cytoplasm	mmu04152,mmu04110,mmu04218,mmu04914,mmu05202,mmu05203,mmu05221,mmu05161,mmu05169,mmu05165	AMPK signaling pathway|Cell cycle|Cellular senescence|Progesterone-mediated oocyte maturation|Transcriptional misregulation in cancers|Viral carcinogenesis|Acute myeloid leukemia|Hepatitis B|Epstein-Barr virus infection|Human papillomavirus infection
Cd180	#N/A	128.443	197.529	59.3572	0.300499	-1.73457	0.0242661	1	Down	4.36068	1.44713	5.00026	0.196413	1.65964	1.10057	GeneID:17079,Genbank:NM_008533.2,MGI:MGI:1194924	CD180 antigen		GO:0005515,GO:0005886,GO:0005887,GO:0006954,GO:0016020,GO:0016021,GO:0031666,GO:0038023,GO:0045087,GO:0071222,GO:0002224,GO:0002322,GO:0002376	protein binding|plasma membrane|integral component of plasma membrane|inflammatory response|membrane|integral component of membrane|positive regulation of lipopolysaccharide-mediated signaling pathway|signaling receptor activity|innate immune response|cellular response to lipopolysaccharide|toll-like receptor signaling pathway|B cell proliferation involved in immune response|immune system process
Cd19	#N/A	498.207	770.988	225.425	0.292384	-1.77406	0.03472	1	Down	10.3987	3.14016	13.0158	0.521891	4.08824	3.12763	GeneID:12478,Genbank:XM_006507282.3,MGI:MGI:88319	CD19 antigen		GO:0006968,GO:0009897,GO:0016020,GO:0016021,GO:0032991,GO:0050853,GO:0051281,GO:0005057,GO:0005515,GO:0005623	cellular defense response|external side of plasma membrane|membrane|integral component of membrane|protein-containing complex|B cell receptor signaling pathway|positive regulation of release of sequestered calcium ion into cytosol|signal transducer activity, downstream of receptor|protein binding|cell	mmu04151,mmu04640,mmu04662,mmu05340,mmu05169	PI3K-Akt signaling pathway|Hematopoietic cell lineage|B cell receptor signaling pathway|Primary immunodeficiency|Epstein-Barr virus infection
Cd209b	#N/A	116.833	224.257	9.40877	0.0419554	-4.575	0.0205721	1	Down	3.88932	0.0421541	7.75548	0.261713	0.134034	0.150222	GeneID:69165,Genbank:NM_001037800.3,MGI:MGI:1916415	CD209b antigen		GO:0006897,GO:0006910,GO:0009897,GO:0016020,GO:0016021,GO:0016045,GO:0030246,GO:0030247,GO:0042535,GO:0046872,GO:0050766,GO:0001872,GO:0001879,GO:0005537	endocytosis|phagocytosis, recognition|external side of plasma membrane|membrane|integral component of membrane|detection of bacterium|carbohydrate binding|polysaccharide binding|positive regulation of tumor necrosis factor biosynthetic process|metal ion binding|positive regulation of phagocytosis|(1->3)-beta-D-glucan binding|detection of yeast|mannose binding	mmu04145,mmu04625,mmu05152,mmu05162	Phagosome|C-type lectin receptor signaling pathway|Tuberculosis|Measles
Cd226	#N/A	35.4929	55.5796	15.4061	0.277189	-1.85106	0.0273735	1	Down	0.772494	0.147271	0.537991	0.0859034	0.172025	0.135867	GeneID:225825,Genbank:XM_006526463.1,MGI:MGI:3039602	CD226 antigen		GO:0050839,GO:0009986,GO:0002860,GO:0016020,GO:0002891,GO:0050862,GO:0016021,GO:0005102,GO:0060369,GO:0005178,GO:0005515,GO:0005886,GO:0005887,GO:0019901,GO:0005913,GO:0032729,GO:0007155,GO:0033005,GO:0007156,GO:0038023,GO:0007157,GO:0001816,GO:0042803,GO:0008037,GO:0002729,GO:0045954,GO:0009897	cell adhesion molecule binding|cell surface|positive regulation of natural killer cell mediated cytotoxicity directed against tumor cell target|membrane|positive regulation of immunoglobulin mediated immune response|positive regulation of T cell receptor signaling pathway|integral component of membrane|signaling receptor binding|positive regulation of Fc receptor mediated stimulatory signaling pa…	mmu04514	Cell adhesion molecules (CAMs)
Cd247	#N/A	77.8931	133.72	22.0662	0.165018	-2.5993	0.0478049	1	Down	1.4788	0.0775528	1.07951	0.051251	0.156107	0.232212	GeneID:12503,Genbank:XM_011238745.2,MGI:MGI:88334	CD247 antigen		GO:0051289,GO:0005515,GO:0070207,GO:0005737,GO:1990782,GO:0005886,GO:0007166,GO:0016020,GO:0016021,GO:0032623,GO:2000010,GO:0042101,GO:0042105,GO:0042802,GO:0002250,GO:0042803,GO:0002376,GO:0050852,GO:0004888	protein homotetramerization|protein binding|protein homotrimerization|cytoplasm|protein tyrosine kinase binding|plasma membrane|cell surface receptor signaling pathway|membrane|integral component of membrane|interleukin-2 production|positive regulation of protein localization to cell surface|T cell receptor complex|alpha-beta T cell receptor complex|identical protein binding|adaptive immune respo…	mmu04650,mmu04660,mmu04658,mmu04659,mmu05142	Natural killer cell mediated cytotoxicity|T cell receptor signaling pathway|Th1 and Th2 cell differentiation|Th17 cell differentiation|Chagas disease (American trypanosomiasis)
Cd27	#N/A	60.6255	103.913	17.3374	0.166845	-2.58342	0.0325142	1	Down	2.97674	0.2334	2.58477	0.106306	0.505922	0.368336	GeneID:21940,Genbank:XM_006505901.3,MGI:MGI:88326	CD27 antigen		GO:0046330,GO:0042981,GO:0005887,GO:0048305,GO:0043027,GO:0006915,GO:0070233,GO:0043066,GO:0006954,GO:0097190,GO:0006955,GO:0007275,GO:0009897,GO:0009986,GO:0016020,GO:0097191,GO:0043154,GO:0016021,GO:0043410,GO:0032496,GO:0045078,GO:0033209,GO:0004888,GO:0045579,GO:0042100,GO:0005031,GO:0045582,GO:0042127,GO:0005515	positive regulation of JNK cascade|regulation of apoptotic process|integral component of plasma membrane|immunoglobulin secretion|cysteine-type endopeptidase inhibitor activity involved in apoptotic process|apoptotic process|negative regulation of T cell apoptotic process|negative regulation of apoptotic process|inflammatory response|apoptotic signaling pathway|immune response|multicellular organ…	mmu04060	Cytokine-cytokine receptor interaction
Cd37	#N/A	441.049	673.435	208.663	0.309848	-1.69037	0.0479718	1	Down	19.3077	4.74384	23.2177	1.26468	7.71555	5.37424	GeneID:12493,Genbank:NM_001290804.1,MGI:MGI:88330	CD37 antigen		GO:0005887,GO:0007166,GO:0008285,GO:0016020,GO:0016021,GO:0030886,GO:0042832,GO:0050688,GO:0001772,GO:0002639,GO:0002920	integral component of plasma membrane|cell surface receptor signaling pathway|negative regulation of cell proliferation|membrane|integral component of membrane|negative regulation of myeloid dendritic cell activation|defense response to protozoan|regulation of defense response to virus|immunological synapse|positive regulation of immunoglobulin production|regulation of humoral immune response	mmu04640	Hematopoietic cell lineage
Cd40	#N/A	100.696	149.82	51.5711	0.34422	-1.5386	0.0417474	1	Down	3.52174	1.04027	4.85802	0.98391	1.28651	0.590939	GeneID:21939,Genbank:XM_006499155.3,MGI:MGI:88336	CD40 antigen		GO:0005886,GO:0005887,GO:0006874,GO:0006954,GO:0006955,GO:0033209,GO:0007275,GO:0035631,GO:0009897,GO:0038023,GO:0009986,GO:0042113,GO:0042127,GO:0042531,GO:0042832,GO:0051023,GO:0042981,GO:0051092,GO:0043025,GO:0051607,GO:0043196,GO:0090037,GO:0097190,GO:2000353,GO:0001934,GO:0002376,GO:0002768,GO:0003823,GO:0005031,GO:0005515,GO:0005576,GO:0005615,GO:0005737,GO:0016020,GO:0016021,GO:0019899,GO:…	plasma membrane|integral component of plasma membrane|cellular calcium ion homeostasis|inflammatory response|immune response|tumor necrosis factor-mediated signaling pathway|multicellular organism development|CD40 receptor complex|external side of plasma membrane|signaling receptor activity|cell surface|B cell activation|regulation of cell proliferation|positive regulation of tyrosine phosphoryla…	mmu04064,mmu04060,mmu04514,mmu04620,mmu04672,mmu05202,mmu05310,mmu05322,mmu05320,mmu05330,mmu05340,mmu05416,mmu05166,mmu05169,mmu05144,mmu05145	NF-kappa B signaling pathway|Cytokine-cytokine receptor interaction|Cell adhesion molecules (CAMs)|Toll-like receptor signaling pathway|Intestinal immune network for IgA production|Transcriptional misregulation in cancers|Asthma|Systemic lupus erythematosus|Autoimmune thyroid disease|Allograft rejection|Primary immunodeficiency|Viral myocarditis|HTLV-I infection|Epstein-Barr virus infection|Malar…
Cd40lg	#N/A	12.008	21.2954	2.72054	0.127752	-2.96858	0.0394147	1	Down	0.974034	0.0375008	0.736655	0	0	0.115529	GeneID:21947,Genbank:NM_011616.2,MGI:MGI:88337	CD40 ligand		GO:2000353,GO:0042995,GO:0030168,GO:0005174,GO:2001200,GO:0043066,GO:0030183,GO:0005576,GO:0044297,GO:0030890,GO:0005615,GO:0045190,GO:0005886,GO:0006954,GO:0006955,GO:0007165,GO:0032729,GO:0007257,GO:0045348,GO:0032733,GO:0009897,GO:0048305,GO:0032735,GO:0009986,GO:0051023,GO:0032753,GO:0010628,GO:0002839,GO:0051092,GO:0042100,GO:0016020,GO:0005125,GO:0097028,GO:0042102,GO:0016021,GO:0005164	positive regulation of endothelial cell apoptotic process|cell projection|platelet activation|CD40 receptor binding|positive regulation of dendritic cell differentiation|negative regulation of apoptotic process|B cell differentiation|extracellular region|cell body|positive regulation of B cell proliferation|extracellular space|isotype switching|plasma membrane|inflammatory response|immune respons…	mmu04064,mmu04060,mmu04514,mmu04660,mmu04672,mmu05310,mmu05322,mmu05320,mmu05330,mmu05340,mmu05416,mmu05144,mmu05145	NF-kappa B signaling pathway|Cytokine-cytokine receptor interaction|Cell adhesion molecules (CAMs)|T cell receptor signaling pathway|Intestinal immune network for IgA production|Asthma|Systemic lupus erythematosus|Autoimmune thyroid disease|Allograft rejection|Primary immunodeficiency|Viral myocarditis|Malaria|Toxoplasmosis
Cd48	#N/A	159.443	230.553	88.3332	0.383136	-1.38407	0.0385499	1	Down	5.96919	1.61646	7.35568	1.59299	2.04396	1.6849	GeneID:12506,Genbank:XM_006496637.2,MGI:MGI:88339	CD48 antigen		GO:0005886,GO:0007165,GO:0009897,GO:0016020,GO:0031225,GO:0032991,GO:0038023,GO:0042110,GO:0045121,GO:0045576,GO:0046658,GO:0002819,GO:0003823,GO:0005515	plasma membrane|signal transduction|external side of plasma membrane|membrane|anchored component of membrane|protein-containing complex|signaling receptor activity|T cell activation|membrane raft|mast cell activation|anchored component of plasma membrane|regulation of adaptive immune response|antigen binding|protein binding	mmu04650	Natural killer cell mediated cytotoxicity
Cd5l	#N/A	17.2869	26.3888	8.18505	0.310171	-1.68886	0.0284878	1	Down	0.987183	0.290164	0.508593	0.0772553	0.310667	0.115228	GeneID:11801,Genbank:NM_009690.2,MGI:MGI:1334419	CD5 antigen-like		GO:0005615,GO:0005737,GO:0006915,GO:0006954,GO:0016020,GO:0002376,GO:0005044,GO:0005576	extracellular space|cytoplasm|apoptotic process|inflammatory response|membrane|immune system process|scavenger receptor activity|extracellular region
Cd6	#N/A	88.8552	157.223	20.4869	0.130305	-2.94004	0.0314362	1	Down	3.53378	0.154981	2.70013	0.0898663	0.238335	0.301279	GeneID:12511,Genbank:NM_001037801.2,MGI:MGI:103566	CD6 antigen		GO:0042802,GO:0031226,GO:0001772,GO:0044214,GO:0031663,GO:0001934,GO:0070891,GO:0002438,GO:1900017,GO:0005044,GO:0005515,GO:0005886,GO:0006952,GO:0032496,GO:0006954,GO:0007155,GO:0042101,GO:0007157,GO:0016020,GO:0001530,GO:0042102,GO:0016021,GO:0019901,GO:0001771	identical protein binding|intrinsic component of plasma membrane|immunological synapse|spanning component of plasma membrane|lipopolysaccharide-mediated signaling pathway|positive regulation of protein phosphorylation|lipoteichoic acid binding|acute inflammatory response to antigenic stimulus|positive regulation of cytokine production involved in inflammatory response|scavenger receptor activity|…	mmu04514	Cell adhesion molecules (CAMs)
Cd79a	#N/A	544.283	811.959	276.607	0.340667	-1.55357	0.0481975	1	Down	34.0376	9.70619	39.5805	2.03456	15.6797	10.4553	GeneID:12518,Genbank:NM_007655.3,MGI:MGI:101774	CD79A antigen (immunoglobulin-associated alpha)		GO:0042100,GO:0005515,GO:0042113,GO:0005771,GO:0042803,GO:0005886,GO:0005887,GO:0007166,GO:0009897,GO:0045121,GO:0016020,GO:0050853,GO:0016021,GO:0019815,GO:0051289,GO:0002250,GO:0030183,GO:0002376,GO:0004888	B cell proliferation|protein binding|B cell activation|multivesicular body|protein homodimerization activity|plasma membrane|integral component of plasma membrane|cell surface receptor signaling pathway|external side of plasma membrane|membrane raft|membrane|B cell receptor signaling pathway|integral component of membrane|B cell receptor complex|protein homotetramerization|adaptive immune respons…	mmu04662,mmu05340	B cell receptor signaling pathway|Primary immunodeficiency
Cd8b1	#N/A	44.5144	83.2962	5.73256	0.0688214	-3.861	0.018881	1	Down	4.58167	0.0346312	3.66233	0	0.187475	0.420964	GeneID:12526,Genbank:NM_009858.2,MGI:MGI:88347	CD8 antigen, beta chain 1		GO:0009897,GO:0009986,GO:0016020,GO:0016021,GO:0002250,GO:0002376,GO:0005515	external side of plasma membrane|cell surface|membrane|integral component of membrane|adaptive immune response|immune system process|protein binding	mmu04514,mmu04640,mmu04612,mmu04660,mmu05340	Cell adhesion molecules (CAMs)|Hematopoietic cell lineage|Antigen processing and presentation|T cell receptor signaling pathway|Primary immunodeficiency
Cdh8	#N/A	17.8948	8.32129	27.4684	3.30097	1.72289	0.0242308	1	Up	0.0312939	0.0297958	0.0482719	0.132327	0.10506	0.0571152	GeneID:12564,Genbank:NM_001285914.1,MGI:MGI:107434	cadherin 8		GO:0043083,GO:0016021,GO:0005886,GO:0043679,GO:0016339,GO:0016342,GO:0005913,GO:0044331,GO:0007043,GO:0007155,GO:0007156,GO:0034332,GO:0007268,GO:0045296,GO:0035249,GO:0007275,GO:0046872,GO:0008092,GO:0042802,GO:0009409,GO:0000902,GO:0042803,GO:0009986,GO:0005509,GO:0016020	synaptic cleft|integral component of membrane|plasma membrane|axon terminus|calcium-dependent cell-cell adhesion via plasma membrane cell adhesion molecules|catenin complex|cell-cell adherens junction|cell-cell adhesion mediated by cadherin|cell-cell junction assembly|cell adhesion|homophilic cell adhesion via plasma membrane adhesion molecules|adherens junction organization|chemical synaptic tra…
Clec2e	#N/A	711.705	294.965	1128.44	3.82569	1.93572	0.00503765	1	Up	13.3495	1.95367	4.18701	21.3782	14.0794	35.0907	GeneID:232409,Genbank:NM_153506.4,MGI:MGI:3028921	C-type lectin domain family 2, member e		GO:0008150,GO:0016020,GO:0016021,GO:0030246,GO:0003674,GO:0005575,GO:0005886	biological_process|membrane|integral component of membrane|carbohydrate binding|molecular_function|cellular_component|plasma membrane
Cnr2	#N/A	109.801	162.051	57.5504	0.355137	-1.49355	0.0437811	1	Down	2.24417	0.707062	2.73612	0.252519	1.11562	0.695414	GeneID:12802,Genbank:NM_009924.4,MGI:MGI:104650	cannabinoid receptor 2 (macrophage)		GO:0042995,GO:0005886,GO:0043005,GO:0006954,GO:0043025,GO:0007165,GO:0007186,GO:0016020,GO:0016021,GO:0019233,GO:0045759,GO:0030425,GO:0050728,GO:0030595,GO:0051001,GO:0031234,GO:0032229,GO:0004871,GO:0032496,GO:0004930,GO:0033004,GO:0004949	cell projection|plasma membrane|neuron projection|inflammatory response|neuronal cell body|signal transduction|G-protein coupled receptor signaling pathway|membrane|integral component of membrane|sensory perception of pain|negative regulation of action potential|dendrite|negative regulation of inflammatory response|leukocyte chemotaxis|negative regulation of nitric-oxide synthase activity|extrins…	mmu04080	Neuroactive ligand-receptor interaction
Col23a1	#N/A	462.967	303.848	622.086	2.04736	1.03377	0.0324682	1	Up	3.87482	0.793018	1.11649	4.09073	3.79955	3.94275	GeneID:237759,Genbank:XM_011248983.2,MGI:MGI:2653243	collagen, type XXIII, alpha 1		GO:0008201,GO:0009986,GO:0016020,GO:0016021,GO:0042802,GO:0042803,GO:0070207,GO:0005581,GO:0005615,GO:0005886	heparin binding|cell surface|membrane|integral component of membrane|identical protein binding|protein homodimerization activity|protein homotrimerization|collagen trimer|extracellular space|plasma membrane
Coro1a	#N/A	1088.95	1630.57	547.324	0.335664	-1.57491	0.0499784	1	Down	45.535	9.63279	43.3776	5.25985	15.4809	11.3162	GeneID:12721,Genbank:NM_009898.3,MGI:MGI:1345961	coronin, actin binding protein 1A		GO:0005856,GO:0005884,GO:0005886,GO:0005911,GO:0006816,GO:0030595,GO:0006909,GO:0030833,GO:0007015,GO:0030864,GO:0008022,GO:0031252,GO:0031339,GO:0031410,GO:0043524,GO:0031589,GO:0043548,GO:0032036,GO:0045335,GO:0032426,GO:0048873,GO:0050870,GO:0050918,GO:0051015,GO:0001772,GO:0051126,GO:0001845,GO:0051279,GO:0001891,GO:0003779,GO:0003785,GO:0005515,GO:0005737,GO:0005769,GO:0008064,GO:0008092,GO:…	cytoskeleton|actin filament|plasma membrane|cell-cell junction|calcium ion transport|leukocyte chemotaxis|phagocytosis|regulation of actin filament polymerization|actin filament organization|cortical actin cytoskeleton|protein C-terminus binding|cell leading edge|negative regulation of vesicle fusion|cytoplasmic vesicle|negative regulation of neuron apoptotic process|cell-substrate adhesion|phosp…	mmu04145,mmu05152	Phagosome|Tuberculosis
Cr2	#N/A	747.481	1184.55	310.416	0.262055	-1.93206	0.0494588	1	Down	5.79312	1.60595	8.70986	0.158425	2.274	1.52762	GeneID:12902,Genbank:NM_007758.2,MGI:MGI:88489	complement receptor 2		GO:0004875,GO:0005515,GO:0006958,GO:0009897,GO:0016020,GO:0016021,GO:0030183,GO:0038023,GO:0042100,GO:0042113,GO:0042803,GO:0001848,GO:0043235,GO:0002376,GO:0045087,GO:0003677	complement receptor activity|protein binding|complement activation, classical pathway|external side of plasma membrane|membrane|integral component of membrane|B cell differentiation|signaling receptor activity|B cell proliferation|B cell activation|protein homodimerization activity|complement binding|receptor complex|immune system process|innate immune response|DNA binding	mmu04640,mmu04610,mmu04662,mmu05169	Hematopoietic cell lineage|Complement and coagulation cascades|B cell receptor signaling pathway|Epstein-Barr virus infection
Csf2rb2	#N/A	330.625	499.034	162.217	0.325061	-1.62122	0.00856471	1	Down	4.82188	2.21846	6.43473	1.15824	2.29472	1.01041	GeneID:12984,Genbank:NM_001287389.1,MGI:MGI:1339760	colony stimulating factor 2 receptor, beta 2, low-affinity (granulocyte-macrophage)		GO:0016020,GO:0016021,GO:0019221,GO:0004896,GO:0005515,GO:0005886	membrane|integral component of membrane|cytokine-mediated signaling pathway|cytokine receptor activity|protein binding|plasma membrane	mmu04630,mmu04060,mmu04210,mmu05200	Jak-STAT signaling pathway|Cytokine-cytokine receptor interaction|Apoptosis|Pathways in cancer
Ctse	#N/A	661.87	1059.53	264.207	0.249361	-2.00369	0.00415049	1	Down	11.2211	26.8414	21.5565	2.34933	10.7119	2.18642	GeneID:13034,Genbank:NM_007799.3,MGI:MGI:107361	cathepsin E		GO:0005768,GO:0006508,GO:0008233,GO:0016540,GO:0016787,GO:0019886,GO:0030163,GO:0004190,GO:0042803	endosome|proteolysis|peptidase activity|protein autoprocessing|hydrolase activity|antigen processing and presentation of exogenous peptide antigen via MHC class II|protein catabolic process|aspartic-type endopeptidase activity|protein homodimerization activity	mmu04142	Lysosome
Cyp1b1	#N/A	57.1599	102.185	12.1345	0.11875	-3.074	0.0414619	1	Down	1.00388	0.0326691	1.575	0.127777	0.083462	0.0935191	GeneID:13078,Genbank:XM_006523577.3,MGI:MGI:88590	cytochrome P450, family 1, subfamily b, polypeptide 1		GO:0006304,GO:0006725,GO:0006805,GO:0006809,GO:0007155,GO:0016712,GO:0008202,GO:0018894,GO:0008210,GO:0019369,GO:0020037,GO:0030199,GO:0030336,GO:0046427,GO:0032088,GO:0046466,GO:0033629,GO:0046872,GO:0042537,GO:0048514,GO:0055114,GO:0061298,GO:0061304,GO:0001525,GO:0070301,GO:0002930,GO:0070330,GO:0004497,GO:0071407,GO:0005506,GO:0005634,GO:0005739,GO:0005783,GO:0008285,GO:0008631,GO:0009404,GO:…	DNA modification|cellular aromatic compound metabolic process|xenobiotic metabolic process|nitric oxide biosynthetic process|cell adhesion|oxidoreductase activity, acting on paired donors, with incorporation or reduction of molecular oxygen, reduced flavin or flavoprotein as one donor, and incorporation of one atom of oxygen|steroid metabolic process|dibenzo-p-dioxin metabolic process|estrogen me…	mmu00140,mmu00380,mmu00980,mmu04913,mmu05206,mmu05204	Steroid hormone biosynthesis|Tryptophan metabolism|Metabolism of xenobiotics by cytochrome P450|Ovarian Steroidogenesis|MicroRNAs in cancer|Chemical carcinogenesis
Dapl1	#N/A	7.57142	13.7707	1.37216	0.0996437	-3.32708	0.0433001	1	Down	1.83221	0	1.53175	0.0989486	0.0926051	0.173979	GeneID:76747,Genbank:NM_029723.3,MGI:MGI:1923997	death associated protein-like 1		GO:0030154,GO:0034198,GO:0070513,GO:0097190,GO:0005575,GO:0006915,GO:0010507	cell differentiation|cellular response to amino acid starvation|death domain binding|apoptotic signaling pathway|cellular_component|apoptotic process|negative regulation of autophagy
Dapp1	#N/A	202.072	274.446	129.699	0.472584	-1.08136	0.00147491	0.992196	Down	2.44035	2.75314	3.48115	1.18928	2.27469	0.961473	GeneID:26377,Genbank:NM_001310753.1,MGI:MGI:1347063	dual adaptor for phosphotyrosine and 3-phosphoinositides 1		GO:0016020,GO:0030165,GO:0035091,GO:0043325,GO:0005547,GO:0005737,GO:0005886	membrane|PDZ domain binding|phosphatidylinositol binding|phosphatidylinositol-3,4-bisphosphate binding|phosphatidylinositol-3,4,5-trisphosphate binding|cytoplasm|plasma membrane	mmu04662	B cell receptor signaling pathway
Dcdc2a	#N/A	26.6889	7.23658	46.1413	6.37612	2.67268	0.000167316	0.22921	Up	0.061867	0.00492785	0.0289629	0.306362	0.107631	0.239794	GeneID:195208,Genbank:XM_011244294.2,MGI:MGI:2652818	doublecortin domain containing 2a		GO:0060271,GO:0032502,GO:0007165,GO:0003674,GO:0072686,GO:0035556,GO:0007399,GO:0005654,GO:1902017,GO:0042995,GO:0007605,GO:0005737,GO:0045880,GO:0005815,GO:0005829,GO:0005856,GO:0008542,GO:0005874,GO:0048813,GO:0015630,GO:0005929,GO:0019894,GO:0060091,GO:0030030,GO:0001764,GO:0030111,GO:0005930,GO:0030864	cilium assembly|developmental process|signal transduction|molecular_function|mitotic spindle|intracellular signal transduction|nervous system development|nucleoplasm|regulation of cilium assembly|cell projection|sensory perception of sound|cytoplasm|positive regulation of smoothened signaling pathway|microtubule organizing center|cytosol|cytoskeleton|visual learning|microtubule|dendrite morphogen…
Ddah1	#N/A	802.191	495.547	1108.83	2.2376	1.16195	0.0227538	1	Up	10.9237	5.43331	3.53617	18.4882	8.51121	16.3354	GeneID:69219,Genbank:NM_026993.3,MGI:MGI:1916469	dimethylarginine dimethylaminohydrolase 1		GO:0016813,GO:0005739,GO:0017014,GO:0006525,GO:0043116,GO:0006527,GO:0006809,GO:0008270,GO:0008285,GO:0045429,GO:0016403,GO:0045766,GO:0016597,GO:0000052,GO:0046872,GO:1900038,GO:0016787,GO:0003073	hydrolase activity, acting on carbon-nitrogen (but not peptide) bonds, in linear amidines|mitochondrion|protein nitrosylation|arginine metabolic process|negative regulation of vascular permeability|arginine catabolic process|nitric oxide biosynthetic process|zinc ion binding|negative regulation of cell proliferation|positive regulation of nitric oxide biosynthetic process|dimethylargininase activ…
Dock2	#N/A	444.352	670.651	218.053	0.325136	-1.62089	0.0493176	1	Down	4.61756	0.894832	4.20641	0.498664	1.29044	1.15323	GeneID:94176,Genbank:NM_033374.3,MGI:MGI:2149010	dedicator of cyto-kinesis 2		GO:0042110,GO:0002277,GO:0042608,GO:0005085,GO:0044351,GO:0005096,GO:0005737,GO:0005856,GO:0006935,GO:0007010,GO:0045059,GO:0007264,GO:0045060,GO:0016020,GO:0046631,GO:0030036,GO:0046633,GO:0030676,GO:0001766,GO:0050766,GO:0035022,GO:0001768,GO:0042098,GO:0001771	T cell activation|myeloid dendritic cell activation involved in immune response|T cell receptor binding|guanyl-nucleotide exchange factor activity|macropinocytosis|GTPase activator activity|cytoplasm|cytoskeleton|chemotaxis|cytoskeleton organization|positive thymic T cell selection|small GTPase mediated signal transduction|negative thymic T cell selection|membrane|alpha-beta T cell activation|act…	mmu04666,mmu04062	Fc gamma R-mediated phagocytosis|Chemokine signaling pathway
Dsc3	#N/A	126.654	221.928	31.381	0.141402	-2.82212	0.0223094	1	Down	2.64435	0.221267	1.99209	0.0828048	0.449502	0.129724	GeneID:13507,Genbank:NM_007882.3,MGI:MGI:1194993	desmocollin 3		GO:0005737,GO:0005886,GO:0007155,GO:0007156,GO:0016020,GO:0016021,GO:0030054,GO:0030057,GO:0045295,GO:0046872,GO:0001701,GO:0050821,GO:0005509,GO:0005576	cytoplasm|plasma membrane|cell adhesion|homophilic cell adhesion via plasma membrane adhesion molecules|membrane|integral component of membrane|cell junction|desmosome|gamma-catenin binding|metal ion binding|in utero embryonic development|protein stabilization|calcium ion binding|extracellular region
Dtx1	#N/A	207.15	284.021	130.279	0.458694	-1.1244	0.0298525	1	Down	3.23905	1.95652	5.01391	1.13363	1.97267	1.58135	GeneID:14357,Genbank:XM_011248180.1,MGI:MGI:1352744	deltex 1, E3 ubiquitin ligase		GO:0045665,GO:0005654,GO:0046872,GO:0005737,GO:1990830,GO:0005829,GO:0007219,GO:0008270,GO:0008593,GO:0010001,GO:0016604,GO:0016740,GO:0017124,GO:0005112,GO:0031625,GO:0005515,GO:0045581,GO:0005634	negative regulation of neuron differentiation|nucleoplasm|metal ion binding|cytoplasm|cellular response to leukemia inhibitory factor|cytosol|Notch signaling pathway|zinc ion binding|regulation of Notch signaling pathway|glial cell differentiation|nuclear body|transferase activity|SH3 domain binding|Notch binding|ubiquitin protein ligase binding|protein binding|negative regulation of T cell diffe…	mmu04330	Notch signaling pathway
Enpp2	#N/A	1063.34	1434.19	692.496	0.482847	-1.05036	0.0335698	1	Down	8.7661	6.05811	12.0834	2.21383	7.13459	3.45469	GeneID:18606,Genbank:NM_015744.4,MGI:MGI:1321390	ectonucleotide pyrophosphatase/phosphodiesterase 2		GO:0005509,GO:0005576,GO:0005615,GO:0005737,GO:0005794,GO:0030247,GO:0005887,GO:0030334,GO:0006629,GO:0034638,GO:0006644,GO:0045765,GO:0046872,GO:0047391,GO:0048714,GO:0050731,GO:0051894,GO:0001953,GO:0003676,GO:0003824,GO:0004528,GO:0004551,GO:0004622,GO:0005044,GO:0006935,GO:0006955,GO:0008152,GO:0008270,GO:0008284,GO:0009395,GO:0060326,GO:0010634,GO:1900026,GO:0016042,GO:2000394,GO:0016787	calcium ion binding|extracellular region|extracellular space|cytoplasm|Golgi apparatus|polysaccharide binding|integral component of plasma membrane|regulation of cell migration|lipid metabolic process|phosphatidylcholine catabolic process|phospholipid metabolic process|regulation of angiogenesis|metal ion binding|alkylglycerophosphoethanolamine phosphodiesterase activity|positive regulation of ol…	mmu00565	Ether lipid metabolism
Ermap	#N/A	306.966	587.481	26.4511	0.0450246	-4.47314	0.0201362	1	Down	0.0481996	4.13348	8.56641	0.0622041	0.0576731	0.40902	GeneID:27028,Genbank:XM_006503140.3,MGI:MGI:1349816	erythroblast membrane-associated protein		GO:0005737,GO:0005886,GO:0008150,GO:0009897,GO:0016020,GO:0016021,GO:0031410,GO:0050776,GO:0050852,GO:0001817,GO:0003674,GO:0005102	cytoplasm|plasma membrane|biological_process|external side of plasma membrane|membrane|integral component of membrane|cytoplasmic vesicle|regulation of immune response|T cell receptor signaling pathway|regulation of cytokine production|molecular_function|signaling receptor binding
Esr2	#N/A	32.8255	45.9252	19.7258	0.429521	-1.2192	0.0309347	1	Down	0.51291	0.663255	0.551824	0.298849	0.339802	0.0901311	GeneID:13983,Genbank:NM_010157.3,MGI:MGI:109392	estrogen receptor 2 (beta)	ESR-like	GO:0003707,GO:0005496,GO:0005515,GO:0005634,GO:0005737,GO:0030284,GO:0005739,GO:0030518,GO:0005886,GO:0030520,GO:0005929,GO:0032993,GO:0033574,GO:0034056,GO:0045742,GO:0038052,GO:0045893,GO:0042127,GO:0045944,GO:0042562,GO:0046872,GO:0048471,GO:0048521,GO:0048662,GO:0000122,GO:1901215,GO:0050680,GO:0000978,GO:1903924,GO:0001046,GO:1990239,GO:0051091,GO:0001077,GO:1990841,GO:0001541,GO:2000252,GO:…	steroid hormone receptor activity|steroid binding|protein binding|nucleus|cytoplasm|estrogen receptor activity|mitochondrion|intracellular steroid hormone receptor signaling pathway|plasma membrane|intracellular estrogen receptor signaling pathway|cilium|protein-DNA complex|response to testosterone|estrogen response element binding|positive regulation of epidermal growth factor receptor signaling…	mmu04915,mmu04917,mmu05200,mmu05224,mmu01522	Estrogen signaling pathway|Prolactin signaling pathway|Pathways in cancer|Breast cancer|Endocrine resistance
F8	#N/A	43.7859	69.0239	18.5478	0.268715	-1.89585	0.0353242	1	Down	0.330414	0.0547311	0.269353	0.0464919	0.0456775	0.063187	GeneID:14069,Genbank:XM_006527790.3,MGI:MGI:88383	coagulation factor VIII		GO:0006953,GO:0007596,GO:0007597,GO:0007599,GO:0016491,GO:0030168,GO:0046872,GO:0055114,GO:0005507,GO:0005576,GO:0005615	acute-phase response|blood coagulation|blood coagulation, intrinsic pathway|hemostasis|oxidoreductase activity|platelet activation|metal ion binding|oxidation-reduction process|copper ion binding|extracellular region|extracellular space	mmu04610	Complement and coagulation cascades
Fads2	#N/A	4411.33	6308.32	2514.33	0.398573	-1.32708	0.029703	1	Down	75.9853	207.262	158.884	58.0769	78.8448	36.7085	GeneID:56473,Genbank:NM_019699.1,MGI:MGI:1930079	fatty acid desaturase 2		GO:0006631,GO:0006633,GO:0016020,GO:0016021,GO:0016491,GO:0055114,GO:0004768,GO:0005783,GO:0006629	fatty acid metabolic process|fatty acid biosynthetic process|membrane|integral component of membrane|oxidoreductase activity|oxidation-reduction process|stearoyl-CoA 9-desaturase activity|endoplasmic reticulum|lipid metabolic process	mmu00592,mmu01040,mmu03320	alpha-Linolenic acid metabolism|Biosynthesis of unsaturated fatty acids|PPAR signaling pathway
Fam169b	#N/A	59.2993	97.6239	20.9748	0.214853	-2.21858	0.0499841	1	Down	1.75025	0.18771	1.54816	0.0153757	0.328347	0.415157	GeneID:434197,Genbank:NM_001013811.2,MGI:MGI:3644026	family with sequence similarity 169, member B		GO:0003674,GO:0005575,GO:0008150	molecular_function|cellular_component|biological_process
Fam26f	#N/A	23.6753	34.3074	13.0432	0.380186	-1.39522	0.0323504	1	Down	2.44045	1.59399	3.52059	0.754903	1.17017	0.924643	GeneID:215900,Genbank:NM_175449.4,MGI:MGI:2443082	family with sequence similarity 26, member F		GO:0016020,GO:0016021,GO:0034220,GO:0005261,GO:0005887,GO:0006811	membrane|integral component of membrane|ion transmembrane transport|cation channel activity|integral component of plasma membrane|ion transport
Fam46c	#N/A	343.223	458.12	228.326	0.498398	-1.00463	0.0220328	1	Down	3.43239	4.14229	5.35842	2.12464	3.49843	0.819305	GeneID:74645,Genbank:XM_006502212.3,MGI:MGI:1921895	family with sequence similarity 46, member C		GO:0016740,GO:0016779,GO:0003674,GO:0005575,GO:0008150	transferase activity|nucleotidyltransferase activity|molecular_function|cellular_component|biological_process
Fam65b	#N/A	288.047	443.96	132.135	0.297628	-1.74842	0.0453559	1	Down	3.41931	0.587944	3.18561	0.265918	0.972977	0.873693	GeneID:193385,Genbank:XM_006516587.3,MGI:MGI:2444879	family with sequence similarity 65, member B		GO:0007605,GO:0009968,GO:0016020,GO:0016324,GO:0030154,GO:0030175,GO:0060088,GO:0032420,GO:0060171,GO:0071158,GO:0035024,GO:0071260,GO:0071889,GO:0090023,GO:1901673,GO:1901741,GO:1903904,GO:1905872,GO:0005515,GO:0005737,GO:0005856,GO:0005886,GO:0006935,GO:0007155,GO:0007162,GO:0007517,GO:0042130,GO:0042802,GO:0042995,GO:0045184,GO:0045663,GO:0048741,GO:1990869,GO:0051260,GO:0051491,GO:2000114,GO:…	sensory perception of sound|negative regulation of signal transduction|membrane|apical plasma membrane|cell differentiation|filopodium|auditory receptor cell stereocilium organization|stereocilium|stereocilium membrane|positive regulation of cell cycle arrest|negative regulation of Rho protein signal transduction|cellular response to mechanical stimulus|14-3-3 protein binding|positive regulation …
Fbxw22	#N/A	6.49701	1.57179	11.4222	7.26701	2.86136	0.0381543	1	Up	0.0477773	0	0.0225804	0.259328	0.095585	0.16629	GeneID:382156,Genbank:XM_006512180.2,MGI:MGI:3643290	F-box and WD-40 domain protein 22		GO:0003674,GO:0005575,GO:0008150	molecular_function|cellular_component|biological_process
Fcer2a	#N/A	403.774	619.672	187.877	0.303188	-1.72172	0.0405247	1	Down	5.13669	1.38724	5.99598	0.223192	1.99274	1.40941	GeneID:14128,Genbank:XM_006508697.3,MGI:MGI:95497	Fc receptor, IgE, low affinity II, alpha polypeptide		GO:0016020,GO:0016021,GO:0019863,GO:0030246,GO:0046872,GO:0051000,GO:0051712,GO:0051770,GO:0002925,GO:0005886,GO:0009897	membrane|integral component of membrane|IgE binding|carbohydrate binding|metal ion binding|positive regulation of nitric-oxide synthase activity|positive regulation of killing of cells of other organism|positive regulation of nitric-oxide synthase biosynthetic process|positive regulation of humoral immune response mediated by circulating immunoglobulin|plasma membrane|external side of plasma memb…	mmu04640,mmu05169	Hematopoietic cell lineage|Epstein-Barr virus infection
Fcmr	#N/A	319.981	501.477	138.485	0.276155	-1.85645	0.0372607	1	Down	17.2996	4.75758	22.3558	0.136315	8.21593	3.45802	GeneID:69169,Genbank:NM_026976.2,MGI:MGI:1916419	Fc fragment of IgM receptor		GO:0009986,GO:0016020,GO:0016021,GO:0070229,GO:1990001,GO:2001237,GO:0002376,GO:0005515,GO:0009897	cell surface|membrane|integral component of membrane|negative regulation of lymphocyte apoptotic process|inhibition of cysteine-type endopeptidase activity involved in apoptotic process|negative regulation of extrinsic apoptotic signaling pathway|immune system process|protein binding|external side of plasma membrane
Fmo4	#N/A	84.6389	123.611	45.6667	0.369438	-1.43659	0.00292955	1	Down	1.08512	1.2792	0.856622	0.144117	0.842047	0.24196	GeneID:226564,Genbank:XM_006496773.2,MGI:MGI:2429497	flavin containing monooxygenase 4		GO:0005783,GO:0016020,GO:0016021,GO:0016491,GO:0042737,GO:0043231,GO:0050660,GO:0050661,GO:0055114,GO:0004497,GO:0004499,GO:0005575	endoplasmic reticulum|membrane|integral component of membrane|oxidoreductase activity|drug catabolic process|intracellular membrane-bounded organelle|flavin adenine dinucleotide binding|NADP binding|oxidation-reduction process|monooxygenase activity|N,N-dimethylaniline monooxygenase activity|cellular_component	mmu00982	Drug metabolism - cytochrome P450
Fut7	#N/A	6.49353	11.6123	1.37476	0.118389	-3.0784	0.0262222	1	Down	0.261864	0.0172259	0.324847	0.0198705	0.0369958	0.0178409	GeneID:14347,Genbank:XM_011239022.1,MGI:MGI:107692	fucosyltransferase 7		GO:0005794,GO:0006486,GO:0006672,GO:0008417,GO:0016020,GO:0016021,GO:0016740,GO:0016757,GO:0036065,GO:0046920,GO:0000139,GO:0002361,GO:0002522	Golgi apparatus|protein glycosylation|ceramide metabolic process|fucosyltransferase activity|membrane|integral component of membrane|transferase activity|transferase activity, transferring glycosyl groups|fucosylation|alpha-(1->3)-fucosyltransferase activity|Golgi membrane|CD4-positive, CD25-positive, alpha-beta regulatory T cell differentiation|leukocyte migration involved in immune response	mmu00601	Glycosphingolipid biosynthesis - lacto and neolacto series
Fut9	#N/A	1422.33	2268.77	575.895	0.253836	-1.97803	0.0240321	1	Down	4.01069	10.9219	12.2718	0.69057	5.39825	0.408052	GeneID:14348,Genbank:NM_010243.3,MGI:MGI:1330859	fucosyltransferase 9		GO:0007399,GO:0008417,GO:0016020,GO:0016021,GO:0016740,GO:0016757,GO:0036065,GO:0046920,GO:0000139,GO:0005794,GO:0006486	nervous system development|fucosyltransferase activity|membrane|integral component of membrane|transferase activity|transferase activity, transferring glycosyl groups|fucosylation|alpha-(1->3)-fucosyltransferase activity|Golgi membrane|Golgi apparatus|protein glycosylation	mmu00515,mmu00601,mmu00603	Mannose type O-glycan biosyntheis|Glycosphingolipid biosynthesis - lacto and neolacto series|Glycosphingolipid biosynthesis - globo and isoglobo series
Gabra3	#N/A	47.961	13.2964	82.6256	6.21415	2.63556	1.95e-07	0.0029612	Up	0.127723	0.160038	0.101194	0.540995	0.719579	0.888971	GeneID:14396,Genbank:NM_008067.4,MGI:MGI:95615	gamma-aminobutyric acid (GABA) A receptor, subunit alpha 3		GO:0005254,GO:0005886,GO:0005887,GO:0006811,GO:0006821,GO:0007165,GO:0007214,GO:0043005,GO:0045202,GO:0007268,GO:0045211,GO:0050877,GO:0051932,GO:0060078,GO:0098794,GO:0099565,GO:1902476,GO:0004888,GO:0004890,GO:0005216,GO:0005230,GO:0005237,GO:0008503,GO:0016020,GO:0016021,GO:0022851,GO:0030054,GO:0032590,GO:0034220,GO:1902711,GO:1904315,GO:0034707,GO:0042391	chloride channel activity|plasma membrane|integral component of plasma membrane|ion transport|chloride transport|signal transduction|gamma-aminobutyric acid signaling pathway|neuron projection|synapse|chemical synaptic transmission|postsynaptic membrane|nervous system process|synaptic transmission, GABAergic|regulation of postsynaptic membrane potential|postsynapse|chemical synaptic transmission,…	mmu04080,mmu04727,mmu04723,mmu04742,mmu05032,mmu05033	Neuroactive ligand-receptor interaction|GABAergic synapse|Retrograde endocannabinoid signaling|Taste transduction|Morphine addiction|Nicotine addiction
Gabrg3	#N/A	42.9046	24.2019	61.6073	2.54555	1.34798	0.00729509	1	Up	0.135618	0.117446	0.0792352	0.319317	0.291289	0.203659	GeneID:14407,Genbank:XM_017321978.1,MGI:MGI:95624	gamma-aminobutyric acid (GABA) A receptor, subunit gamma 3		GO:0005886,GO:0005887,GO:0006811,GO:0006821,GO:0007165,GO:0007214,GO:0045202,GO:0007268,GO:0008503,GO:0045211,GO:0016020,GO:0050877,GO:0051932,GO:0060078,GO:0098794,GO:0099565,GO:1902476,GO:1902711,GO:0004888,GO:0004890,GO:0005216,GO:0005230,GO:0005237,GO:0005254,GO:0016021,GO:0022851,GO:0030054,GO:0032590,GO:0034220,GO:0034707,GO:1904315,GO:0042391,GO:0042493,GO:0043005	plasma membrane|integral component of plasma membrane|ion transport|chloride transport|signal transduction|gamma-aminobutyric acid signaling pathway|synapse|chemical synaptic transmission|benzodiazepine receptor activity|postsynaptic membrane|membrane|nervous system process|synaptic transmission, GABAergic|regulation of postsynaptic membrane potential|postsynapse|chemical synaptic transmission, p…	mmu04080,mmu04727,mmu04723,mmu05032,mmu05033	Neuroactive ligand-receptor interaction|GABAergic synapse|Retrograde endocannabinoid signaling|Morphine addiction|Nicotine addiction
Gal	#N/A	219.994	145.821	294.166	2.01731	1.01243	0.00220436	1	Up	18.0077	9.01473	7.98185	19.878	21.4655	27.5906	GeneID:14419,Genbank:NM_010253.3,MGI:MGI:95637	galanin		GO:0043065,GO:0019933,GO:0005184,GO:0045944,GO:0030141,GO:0005576,GO:0050672,GO:0005615,GO:0051464,GO:0005737,GO:0005794,GO:0006954,GO:0031763,GO:0007218,GO:0051795,GO:0031764,GO:1902608,GO:0031765,GO:0007399,GO:1902891,GO:0031766,GO:0007631,GO:0004966,GO:0031943,GO:0008285,GO:0005179,GO:0043025,GO:0010737	positive regulation of apoptotic process|cAMP-mediated signaling|neuropeptide hormone activity|positive regulation of transcription by RNA polymerase II|secretory granule|extracellular region|negative regulation of lymphocyte proliferation|extracellular space|positive regulation of cortisol secretion|cytoplasm|Golgi apparatus|inflammatory response|galanin receptor binding|neuropeptide signaling p…	mmu04080	Neuroactive ligand-receptor interaction
Galnt13	#N/A	33.4604	19.1996	47.7212	2.48554	1.31356	0.0255351	1	Up	0.0972445	0.0863291	0.0892477	0.365408	0.273103	0.13137	GeneID:271786,Genbank:XM_006498089.3,MGI:MGI:2139447	UDP-N-acetyl-alpha-D-galactosamine:polypeptide N-acetylgalactosaminyltransferase 13		GO:0018243,GO:0005794,GO:0030246,GO:0046872,GO:0006493,GO:0009312,GO:0016020,GO:0016021,GO:0016266,GO:0016740,GO:0016757,GO:0018242,GO:0004653	protein O-linked glycosylation via threonine|Golgi apparatus|carbohydrate binding|metal ion binding|protein O-linked glycosylation|oligosaccharide biosynthetic process|membrane|integral component of membrane|O-glycan processing|transferase activity|transferase activity, transferring glycosyl groups|protein O-linked glycosylation via serine|polypeptide N-acetylgalactosaminyltransferase activity	mmu00512	Mucin type O-glycan biosynthesis
Gbp2	#N/A	1398.12	2014.38	781.858	0.388138	-1.36536	0.0459689	1	Down	13.0259	39.4038	46.7209	11.9253	12.7938	14.1469	GeneID:14469,Genbank:NM_010260.1,MGI:MGI:102772	guanylate binding protein 2		GO:0071222,GO:0005654,GO:0071346,GO:0005737,GO:0005794,GO:0005829,GO:0015629,GO:0016020,GO:0016787,GO:0020005,GO:0031410,GO:0035458,GO:0042832,GO:0000166,GO:0044406,GO:0003924,GO:0050830,GO:0005525	cellular response to lipopolysaccharide|nucleoplasm|cellular response to interferon-gamma|cytoplasm|Golgi apparatus|cytosol|actin cytoskeleton|membrane|hydrolase activity|symbiont-containing vacuole membrane|cytoplasmic vesicle|cellular response to interferon-beta|defense response to protozoan|nucleotide binding|adhesion of symbiont to host|GTPase activity|defense response to Gram-positive bacter…	mmu04621	NOD-like receptor signaling pathway
Gbp4	#N/A	238.355	323.208	153.503	0.474934	-1.0742	0.0337872	1	Down	2.51269	1.12281	2.51842	0.73898	0.6464	1.49362	GeneID:17472,Genbank:NM_001256005.1,MGI:MGI:97072	guanylate binding protein 4		GO:0031397,GO:0032687,GO:0042308,GO:0050688,GO:0071346,GO:0000122,GO:0001933,GO:0005515	negative regulation of protein ubiquitination|negative regulation of interferon-alpha production|negative regulation of protein import into nucleus|regulation of defense response to virus|cellular response to interferon-gamma|negative regulation of transcription by RNA polymerase II|negative regulation of protein phosphorylation|protein binding
Gdf7	#N/A	22.3064	10.8636	33.7492	3.10661	1.63534	0.0173786	1	Up	1.47511	0.0779206	0	2.23748	1.66238	1.57756	GeneID:238057,Genbank:NM_013527.1,MGI:MGI:95690	growth differentiation factor 7		GO:2001051,GO:0045666,GO:0030509,GO:0005576,GO:0045893,GO:0005615,GO:0048468,GO:0030855,GO:0007411,GO:0048608,GO:0008083,GO:0010628,GO:0010862,GO:0030901,GO:0021509,GO:0048754,GO:0032924,GO:0021527,GO:0048853,GO:0042803,GO:0021915,GO:0060389,GO:0042981,GO:0022612,GO:0005125,GO:0060395,GO:0043408,GO:0005160,GO:0060571,GO:0045165,GO:0005515	positive regulation of tendon cell differentiation|positive regulation of neuron differentiation|BMP signaling pathway|extracellular region|positive regulation of transcription, DNA-templated|extracellular space|cell development|epithelial cell differentiation|axon guidance|reproductive structure development|growth factor activity|positive regulation of gene expression|positive regulation of path…	mmu04350,mmu04390,mmu04360	TGF-beta signaling pathway|Hippo signaling pathway|Axon guidance
Gimap4	#N/A	482.437	666.487	298.387	0.447701	-1.15939	0.0412082	1	Down	19.1256	6.38818	17.9375	3.77873	7.44856	7.75533	GeneID:107526,Genbank:NM_174990.4,MGI:MGI:1349656	GTPase, IMAP family member 4		GO:0005829,GO:0000166,GO:0005525,GO:0005737	cytosol|nucleotide binding|GTP binding|cytoplasm
Gk	#N/A	1316.42	1992.28	640.556	0.32152	-1.63702	0.0253326	1	Down	7.58187	23.101	22.568	3.02404	9.03702	5.07847	GeneID:14933,Genbank:NM_008194.3,MGI:MGI:106594	glycerol kinase		GO:0016773,GO:0006071,GO:0004370,GO:0005524,GO:0019217,GO:0006072,GO:0005634,GO:0042393,GO:0005737,GO:0005739,GO:0006641,GO:0042593,GO:0016020,GO:0045471,GO:0016301,GO:0046167,GO:0016310,GO:0005741,GO:0000166,GO:0005829,GO:0016740,GO:0005975	phosphotransferase activity, alcohol group as acceptor|glycerol metabolic process|glycerol kinase activity|ATP binding|regulation of fatty acid metabolic process|glycerol-3-phosphate metabolic process|nucleus|histone binding|cytoplasm|mitochondrion|triglyceride metabolic process|glucose homeostasis|membrane|response to ethanol|kinase activity|glycerol-3-phosphate biosynthetic process|phosphorylat…	mmu00561,mmu03320	Glycerolipid metabolism|PPAR signaling pathway
Glycam1	#N/A	176.639	286.184	67.0952	0.234448	-2.09266	0.0405847	1	Down	9.06053	5.22893	19.8144	0.0772612	8.09094	0.605762	GeneID:14663,Genbank:NM_008134.3,MGI:MGI:95759	glycosylation dependent cell adhesion molecule 1		GO:0016020,GO:0043199,GO:0050839,GO:0005576,GO:0005886,GO:0007155	membrane|sulfate binding|cell adhesion molecule binding|extracellular region|plasma membrane|cell adhesion	mmu04514	Cell adhesion molecules (CAMs)
Gm12407	#N/A	45.9495	79.8463	12.0528	0.150949	-2.72786	0.0401086	1	Down	3.27419	0.216338	3.55375	0.367024	0.115617	0.108272	GeneID:100039789,Genbank:XM_006538412.2,MGI:MGI:3693096	predicted gene 12407
Gm12536	#N/A	28.2517	41.1795	15.324	0.372126	-1.42614	0.0211899	1	Down	0.797636	2.01424	1.95589	0.169126	1.07289	0.711589	GeneID:102638251,Genbank:XM_017320499.1,MGI:MGI:3650719	predicted gene 12536
Gm3173	#N/A	3.44267	6.88534	0	0	#NAME?	0.0200314	1	Down	0.0597643	0	0	0	0	0	GeneID:100169868,Genbank:XM_017316307.1,MGI:MGI:3781352	predicted gene 3173
Gm3776	#N/A	21.8137	11.221	32.4063	2.88801	1.53007	0.0270169	1	Up	0.924507	0.40401	0.34855	2.42346	0.956804	1.55813	GeneID:100042295,Genbank:NM_001243092.1,MGI:MGI:3826440	predicted gene 3776		GO:0003674,GO:0005575,GO:0008150	molecular_function|cellular_component|biological_process
Gm6086	#N/A	144.573	213.146	76.0009	0.356568	-1.48775	0.00781018	1	Down	1.76935	2.84172	1.59555	0.67885	1.29022	0.48647	GeneID:619597,Genbank:NM_001039219.2,MGI:MGI:3646771	predicted gene 6086		GO:0005575,GO:0008146	cellular_component|sulfotransferase activity
Gpr174	#N/A	96.4219	159.541	33.3027	0.20874	-2.26022	0.0250313	1	Down	1.94786	0.298239	1.82402	0.0746742	0.343283	0.365674	GeneID:213439,Genbank:NM_001177781.1,MGI:MGI:2685222	G protein-coupled receptor 174		GO:0007165,GO:0007186,GO:0016020,GO:0016021,GO:0043029,GO:0045125,GO:0004871,GO:0004930,GO:0005886	signal transduction|G-protein coupled receptor signaling pathway|membrane|integral component of membrane|T cell homeostasis|bioactive lipid receptor activity|signal transducer activity|G-protein coupled receptor activity|plasma membrane
Gpr182	#N/A	34.1455	50.5307	17.7603	0.351475	-1.50851	0.0479131	1	Down	1.78315	0.713408	2.86364	0.885173	0.757959	0.249672	GeneID:11536,Genbank:NM_007412.2,MGI:MGI:109545	G protein-coupled receptor 182		GO:0005622,GO:0005886,GO:0007165,GO:0007186,GO:0016020,GO:0016021,GO:0035556,GO:0001605,GO:0004871,GO:0004930	intracellular|plasma membrane|signal transduction|G-protein coupled receptor signaling pathway|membrane|integral component of membrane|intracellular signal transduction|adrenomedullin receptor activity|signal transducer activity|G-protein coupled receptor activity
Gpr27	#N/A	35.9582	17.2953	54.6211	3.15815	1.65908	0.0312207	1	Up	2.07973	1.05612	1.58455	6.16649	7.27728	1.61081	GeneID:14761,Genbank:NM_008158.1,MGI:MGI:1202299	G protein-coupled receptor 27		GO:0005886,GO:0007165,GO:0007186,GO:0016020,GO:0016021,GO:0035774,GO:1900738,GO:0004871,GO:0004930	plasma membrane|signal transduction|G-protein coupled receptor signaling pathway|membrane|integral component of membrane|positive regulation of insulin secretion involved in cellular response to glucose stimulus|positive regulation of phospholipase C-activating G-protein coupled receptor signaling pathway|signal transducer activity|G-protein coupled receptor activity
Gpr83	#N/A	23.9339	39.01	8.85793	0.227069	-2.1388	0.00158614	0.992196	Down	0.641871	0.359313	0.416519	0.0434152	0.187919	0.105428	GeneID:14608,Genbank:XM_006510017.2,MGI:MGI:95712	G protein-coupled receptor 83		GO:0005886,GO:0007165,GO:0007186,GO:0016020,GO:0016021,GO:0051384,GO:0097730,GO:0004871,GO:0004930,GO:0004983	plasma membrane|signal transduction|G-protein coupled receptor signaling pathway|membrane|integral component of membrane|response to glucocorticoid|non-motile cilium|signal transducer activity|G-protein coupled receptor activity|neuropeptide Y receptor activity	mmu04080	Neuroactive ligand-receptor interaction
Grap2	#N/A	225.118	380.713	69.5221	0.18261	-2.45316	0.0278044	1	Down	4.47832	0.460906	3.72054	0.212363	0.51148	0.714686	GeneID:17444,Genbank:NM_001289442.1,MGI:MGI:1333842	GRB2-related adaptor protein 2		GO:0005634,GO:0005737,GO:0005768,GO:0007169,GO:0016477,GO:0030154,GO:0031234,GO:0038083,GO:0042127,GO:0045087,GO:0004715,GO:0005102,GO:0005515	nucleus|cytoplasm|endosome|transmembrane receptor protein tyrosine kinase signaling pathway|cell migration|cell differentiation|extrinsic component of cytoplasmic side of plasma membrane|peptidyl-tyrosine autophosphorylation|regulation of cell proliferation|innate immune response|non-membrane spanning protein tyrosine kinase activity|signaling receptor binding|protein binding	mmu04660	T cell receptor signaling pathway
Grp	#N/A	96.4114	60.2752	132.548	2.19904	1.13687	0.00224853	1	Up	2.44751	1.48903	2.69091	4.68705	4.67761	4.15155	GeneID:225642,Genbank:XM_006525886.3,MGI:MGI:95833	gastrin releasing peptide		GO:0007218,GO:0031410,GO:0035176,GO:0036343,GO:0043207,GO:1900738,GO:0005184,GO:0005576,GO:0005615	neuropeptide signaling pathway|cytoplasmic vesicle|social behavior|psychomotor behavior|response to external biotic stimulus|positive regulation of phospholipase C-activating G-protein coupled receptor signaling pathway|neuropeptide hormone activity|extracellular region|extracellular space	mmu04080	Neuroactive ligand-receptor interaction
Guca2b	#N/A	366.858	203.213	530.504	2.61058	1.38437	0.0111512	1	Up	38.2934	12.5602	10.5848	69.4849	36.9697	46.5346	GeneID:14916,Genbank:NM_008191.2,MGI:MGI:1270851	guanylate cyclase activator 2b (retina)		GO:0007588,GO:0007589,GO:0030250,GO:0030802,GO:0045776,GO:0001750,GO:0005576,GO:0006182	excretion|body fluid secretion|guanylate cyclase activator activity|regulation of cyclic nucleotide biosynthetic process|negative regulation of blood pressure|photoreceptor outer segment|extracellular region|cGMP biosynthetic process
H2-Ea-ps	#N/A	570.49	924.214	216.766	0.234541	-2.09209	0.0164616	1	Down	54.6126	19.7821	62.1247	31.2288	0.132115	0.0619406	GeneID:100504404,Genbank:XM_017317737.1,MGI:MGI:95900	histocompatibility 2, class II antigen E alpha, pseudogene				mmu04514,mmu04145,mmu04640,mmu04612,mmu04658,mmu04659,mmu04672,mmu05310,mmu05322,mmu05323,mmu05320,mmu05321,mmu05330,mmu05332,mmu05416,mmu04940,mmu05150,mmu05152,mmu05166,mmu05164,mmu05168,mmu05145,mmu05140	Cell adhesion molecules (CAMs)|Phagosome|Hematopoietic cell lineage|Antigen processing and presentation|Th1 and Th2 cell differentiation|Th17 cell differentiation|Intestinal immune network for IgA production|Asthma|Systemic lupus erythematosus|Rheumatoid arthritis|Autoimmune thyroid disease|Inflammatiory bowel disease (IBD)|Allograft rejection|Graft-versus-host disease|Viral myocarditis|Type I di…
Hamp	#N/A	5.55319	10.7673	0.339047	0.0314885	-4.98903	0.00712786	1	Down	0	3.47653	2.06618	0	0	0	GeneID:84506,Genbank:NM_032541.1,MGI:MGI:1933533	hepcidin antimicrobial peptide		GO:0042742,GO:0005507,GO:0043032,GO:0005576,GO:0045779,GO:0005615,GO:0005634,GO:0006879,GO:0045944,GO:0007259,GO:0050728,GO:0031668,GO:0050832,GO:0034760,GO:0055072,GO:0000122,GO:0002262,GO:1903364,GO:0005179	defense response to bacterium|copper ion binding|positive regulation of macrophage activation|extracellular region|negative regulation of bone resorption|extracellular space|nucleus|cellular iron ion homeostasis|positive regulation of transcription by RNA polymerase II|JAK-STAT cascade|negative regulation of inflammatory response|cellular response to extracellular stimulus|defense response to fun…
Hesx1	#N/A	10.1514	16.8805	3.42242	0.202744	-2.30227	0.0286111	1	Down	0.234729	0.679931	0.669486	0.0427867	0.160801	0.0771463	GeneID:15209,Genbank:XM_006518570.3,MGI:MGI:96071	homeobox gene expressed in ES cells	Homeobox	GO:0030916,GO:0001078,GO:0043565,GO:0003677,GO:0043584,GO:0003682,GO:0005515,GO:0005634,GO:0006351,GO:0045892,GO:0006355,GO:0047485,GO:0007275,GO:0048853,GO:0007420,GO:0008022,GO:0000122,GO:0008134,GO:0000978,GO:0021983	otic vesicle formation|transcriptional repressor activity, RNA polymerase II proximal promoter sequence-specific DNA binding|sequence-specific DNA binding|DNA binding|nose development|chromatin binding|protein binding|nucleus|transcription, DNA-templated|negative regulation of transcription, DNA-templated|regulation of transcription, DNA-templated|protein N-terminus binding|multicellular organism…	mmu04550	Signaling pathways regulating pluripotency of stem cells
Hhatl	#N/A	47.165	25.3119	69.018	2.7267	1.44716	0.0495277	1	Up	0.213166	0.045113	0.0597512	0.512923	0.335344	0.176672	GeneID:74770,Genbank:NM_029095.2,MGI:MGI:1922020	hedgehog acyltransferase-like		GO:0016021,GO:0048471,GO:0060262,GO:0005515,GO:0005783,GO:0016020	integral component of membrane|perinuclear region of cytoplasm|negative regulation of N-terminal protein palmitoylation|protein binding|endoplasmic reticulum|membrane
Hsbp1l1	#N/A	54.321	33.8851	74.7568	2.20619	1.14156	0.0123213	1	Up	0.582601	0.32286	0.358565	0.829472	1.02408	0.725677	GeneID:66255,Genbank:XM_006526518.3,MGI:MGI:1913505	heat shock factor binding protein 1-like 1		GO:0005634,GO:0005737,GO:0005829,GO:0008150,GO:0070370,GO:0003674,GO:0003714,GO:0005575	nucleus|cytoplasm|cytosol|biological_process|cellular heat acclimation|molecular_function|transcription corepressor activity|cellular_component
Hsd17b14	#N/A	36.3034	6.6275	65.9794	9.9554	3.31548	0.044546	1	Up	0.404172	0.0306779	0.0914049	1.02399	0.564256	2.78169	GeneID:66065,Genbank:XM_006541070.3,MGI:MGI:1913315	hydroxysteroid (17-beta) dehydrogenase 14		GO:0042802,GO:0047045,GO:0004303,GO:0005829,GO:0006706	identical protein binding|testosterone 17-beta-dehydrogenase (NADP+) activity|estradiol 17-beta-dehydrogenase activity|cytosol|steroid catabolic process
Htr2b	#N/A	130.393	79.6943	181.091	2.27233	1.18417	0.00109031	0.830641	Up	0.695694	0.504011	0.259562	0.967177	0.826018	1.4849	GeneID:15559,Genbank:XM_006529146.2,MGI:MGI:109323	5-hydroxytryptamine (serotonin) receptor 2B		GO:0004930,GO:0004993,GO:0005096,GO:0007200,GO:0005654,GO:0007202,GO:0005737,GO:0007205,GO:0007208,GO:0007210,GO:0007268,GO:0007507,GO:0030054,GO:0007610,GO:0030425,GO:0008144,GO:0030594,GO:0034220,GO:0042310,GO:0042493,GO:0001755,GO:0051209,GO:0001819,GO:0051378,GO:0001938,GO:0043005,GO:0051781,GO:0001965,GO:0060548,GO:0002031,GO:0070371,GO:0003007,GO:0003300,GO:0070374,GO:0004871,GO:0070528,GO:…	G-protein coupled receptor activity|G-protein coupled serotonin receptor activity|GTPase activator activity|phospholipase C-activating G-protein coupled receptor signaling pathway|nucleoplasm|activation of phospholipase C activity|cytoplasm|protein kinase C-activating G-protein coupled receptor signaling pathway|phospholipase C-activating serotonin receptor signaling pathway|serotonin receptor si…	mmu04020,mmu04080,mmu04540,mmu04726,mmu04750	Calcium signaling pathway|Neuroactive ligand-receptor interaction|Gap junction|Serotonergic synapse|Inflammatory mediator regulation of TRP channels
Hvcn1	#N/A	456.413	671.082	241.744	0.360231	-1.47301	0.0364976	1	Down	9.5372	2.82941	10.0526	0.838076	4.35022	2.93594	GeneID:74096,Genbank:XM_006530472.2,MGI:MGI:1921346	hydrogen voltage-gated channel 1		GO:0055085,GO:0005887,GO:0071294,GO:0006811,GO:0071467,GO:0009268,GO:0010043,GO:0016020,GO:0016021,GO:1902600,GO:0030171,GO:0034765,GO:0005216,GO:0042802,GO:0005244,GO:0005886	transmembrane transport|integral component of plasma membrane|cellular response to zinc ion|ion transport|cellular response to pH|response to pH|response to zinc ion|membrane|integral component of membrane|proton transmembrane transport|voltage-gated proton channel activity|regulation of ion transmembrane transport|ion channel activity|identical protein binding|voltage-gated ion channel activity|…
[truncated: 115 more rows]
