# Supplementary material for: Pretreatment with IPA ameliorates colitis in mice: Colon transcriptome and fecal 16S amplicon profiling
Source: Front Immunol. 2022 Sep 8;13:1014881. doi: 10.3389/fimmu.2022.1014881 (PMC9495931; doi:10.3389/fimmu.2022.1014881)
Supplement: Supplementary file 2 [file Table_2.xlsx]

## Sheet: Table S2
gene	CON1	CON2	CON3	DSS1	DSS2	DSS3	ID1	ID2	ID3
2310079G19Rik	3.30639	0	1.05697	0.0848071	1.4201	0.30394	1.45016	8.50633	17.4132
5031414D18Rik	0.74898	0.388706	1.38874	0.15669	0.581763	0.41156	1.78571	0.346299	2.64224
Ankrd2	0	0	0.0317615	0	0	0	0.0940664	0	0.030375
Apof	0.0224305	0	0	0	0	0	0.118523	0	0.0911563
BC147527	0.10651	0.0448578	0.267687	0.0245141	0.101713	0.0560164	0.452929	0.0871128	0.70492
Bpifb1	0	0	0.053003	0	0	0	0.158628	0.0260021	0.0516603
Cd6	0.283297	0.213994	0.739443	0.0898663	0.238335	0.301279	3.53378	0.154981	2.70013
Cdrt4	0.0639353	0	0	0	0	0	0.13418	0	0
Chil3	0	0.175839	0.058955	0.0651363	0	0.0592569	0.0893724	0.0287541	0.564649
Clec1b	0	0.0407157	0	0	0	0	0.127044	0	0.527977
Clec2j	0	0.0818687	0.326809	0	0	0.0813406	0.165162	0.63684	0.389955
Clic3	0	0	0.214635	0	0.0775085	0	0.356644	0	0.0704633
Crtam	0.0856397	0.147875	0.15609	0.0740339	0.0696845	0.0882516	0.630068	0.0651011	0.407539
Ctxn2	0	0	0.0520373	0	0	0	0	0.101886	0.0501285
Dapl1	0.413934	0	0.534149	0.0989486	0.0926051	0.173979	1.83221	0	1.53175
Ermap	5.02134	0.17884	0.0560904	0.0622041	0.0576731	0.40902	0.0481996	4.13348	8.56641
Fam169b	0.401933	0.197486	0.670884	0.0153757	0.328347	0.415157	1.75025	0.18771	1.54816
Fut7	0.0818666	0.0162107	0.0524311	0.0198705	0.0369958	0.0178409	0.261864	0.0172259	0.324847
Gm12407	0.206651	0	1.97526	0.367024	0.115617	0.108272	3.27419	0.216338	3.55375
Gm31649	0.0968411	0	0	0	0	0	0.303758	0	0.100988
Gm3417	0.0654743	0	0	0	0	0	0	0	0.13167
Gm438	0	0.0367904	0.0364002	0	0	0.0367521	0.147551	0.0361135	0.106243
Got1l1	0	0.0307383	0.0320925	0	0	0	0.0967629	0.094651	0
Gpr174	0.34954	0.171743	0.850011	0.0746742	0.343283	0.365674	1.94786	0.298239	1.82402
Gpr25	0.045607	0.0453016	0.242343	0	0	0.0988104	0.291346	0.0491202	0.680563
Gsc	0	0.0567986	0.0688504	0	0	0	0.134341	0.134105	0.268353
H2-Ea-ps	0.0591978	0	76.8005	31.2288	0.132115	0.0619406	54.6126	19.7821	62.1247
Hamp	0.213589	0	0.235436	0	0	0	0	3.47653	2.06618
Hist2h3b	0.7205	0	0.756365	0	0	0.504403	0.994558	0	2.00165
Hist4h4	1.0932	0.206721	1.38395	0.774624	0.244313	0.232371	2.53315	1.58774	1.34718
Ipcef1	0.178232	0.188354	0.320987	0.0631959	0.110482	0.180907	1.20802	0.0989242	0.61183
Klk1b3	0.0547335	0	0.0592377	0	0	0	0.117592	0.117367	0.115881
Lcn4	0.179438	0	0	0	0	0	0.253014	0	0.298222
Lhx8	0	0	0.0245274	0	0	0	0.0743095	0	0.0477827
Lilr4b	0.0764036	0.287733	0.241255	0.0886461	0	0.0265674	0.107713	0.415972	0.563755
LOC102634852	0	0	0.0271887	0	0	0	0.0543871	0	0.104701
LOC102639543	0.137883	0.178189	1.52317	0.0611741	0.0451608	0.201078	0.911652	0.0219154	2.60212
LOC105244158	0	0.0278615	0	0	0	0	0.116491	0.029041	0.0858009
Mlc1	0.0179899	0.0548089	0.0757166	0	0.0198096	0.0389681	0.229202	0	0.221997
Mrgprh	0	0.0501626	0	0	0	0	0.0263061	0.0516085	0.0508576
Npy	0.431928	1.02266	0.230735	0	0.484004	0.335231	1.24613	1.23073	1.11331
Nrn1l	0.131371	0	0.289622	0	0.148392	0	0.276709	0.141495	0.70567
Ntrk1	0.0434281	0	0.0689731	0.0261809	0	0	0.598839	0	0.658018
Olfr1444	0.0611695	0	0	0	0	0	0.133416	0	0.064455
Olfr33	0	0.0803068	0	0	0	0	0	0.0796764	0.156989
Olfr411	0.0543127	0	0.0577964	0	0	0	0	0.116103	0.284883
Olfr658	0.0342603	0	0.0178465	0	0	0.0182735	0.0184311	0.0353974	0.206213
Pla2g12b	0.597792	0.0766737	0.545457	0.285337	0.179048	0	0.16762	0.453266	1.96958
Pydc3	0.347718	0.224561	1.46401	0.123998	0.0766986	0.299252	1.33237	0.0858289	2.51357
Pyhin1	0.872974	0.586299	3.41919	0.319734	0.544175	0.869164	3.44635	0.329117	7.42603
Raet1d	0	0.0901104	0.609081	0.0672278	0.187039	0.121624	0	0.118231	1.80027
Rasgrp1	0.423209	0.409369	1.2716	0.184803	0.704489	0.479434	3.01606	0.41694	2.87423
Rnase10	0.0255178	0	0.0271033	0	0	0	0.109316	0.0263864	0
Rnase12	0.112512	0.113951	0	0	0	0.118282	0	0.586827	0
Rnf148	0.0406469	0.041467	0	0	0	0	0.0432317	0.0418665	0.0824657
Rufy4	0.0323757	0.0302891	0.0341641	0	0	0.022452	0.0563631	0	0.141674
Rxfp4	0	0.0538957	0	0	0	0	0.0567272	0	0.0561735
Setdb2-phf11c	0.00016673	0.0900933	3.05e-05	2.57e-05	6.39e-06	1.5e-05	0.854107	0.000451843	6.88e-05
Sh2d1a	0.248865	0.129702	0	0	0.0662618	0	1.05772	0.128813	1.13728
Siglec1	0.143925	1.01066	0.441161	0.346457	0.163426	0.24871	2.0705	0.258687	3.21781
Siglech	0.23924	0	0.203428	0.0132642	0.122579	0.0603126	0.533754	0.105856	0.600465
Slc25a31	0.100051	0	0.0521055	0	0.0505983	0	0.107438	0.103024	0.424659
Slfn1	0.247368	0.155744	1.39701	0.197785	0.469472	0.23379	4.9923	0.353356	3.32211
Slfn8	0.132269	0.394945	1.43177	0.183768	0.070205	0.295055	1.12811	0.0385233	2.59872
Sox15	0	0.043887	0	0	0	0	0.0491813	0	0.0483933
Sult1e1	0	0.035578	0.245244	0	0.0700594	0	0	0.169607	0.728583
Tespa1	0.254588	0.100284	0.738217	0.0652739	0.366837	0.248637	1.46161	0.200882	1.51284
Tmprss13	0.453	0.0474671	0.401194	0.0141959	0.293148	0	0.542687	0.629039	0.757296
Trat1	0.108056	0.243928	0.142239	0	0.0594875	0.031253	0.505763	0.0100187	0.437244
Try4	0.0685402	0	0	0	0	0	0.073366	0	0.0715894
Xlr5a	0	0.0146154	0	0	0	0	0.0151213	0	0.0856372
