# Supplementary material for: Pretreatment with IPA ameliorates colitis in mice: Colon transcriptome and fecal 16S amplicon profiling
Source: Front Immunol. 2022 Sep 8;13:1014881. doi: 10.3389/fimmu.2022.1014881 (PMC9495931; doi:10.3389/fimmu.2022.1014881)
Supplement: Supplementary file 3 [file Table_3.xlsx]

## Sheet: GO
Term_ID	Term_description	ListHit	ListTotal	PopHit	PopTotal	GeneRatio	BgRatio	Enrichment_score	GeneIds	GeneSymbols	p-value	FDR_bh	Category
GO:0045954	positive regulation of natural killer cell mediated cytotoxicity	3	60	22	20209	0.05	0.00108862	45.9295	54698;19419;20400	Crtam;Rasgrp1;Sh2d1a	3.68e-05	0.00839183	biological_process
GO:0044214	spanning component of plasma membrane	2	64	9	20330	0.03125	0.000442696	70.5903	56554;12511	Raet1d;Cd6	0.000346247	0.023891	cellular_component
GO:0033089	positive regulation of T cell differentiation in thymus	2	60	12	20209	0.0333333	0.000593795	56.1361	19419;67596	Rasgrp1;Tespa1	0.000561265	0.0585894	biological_process
GO:0050862	positive regulation of T cell receptor signaling pathway	2	60	14	20209	0.0333333	0.000692761	48.1167	77647;67596	Trat1;Tespa1	0.000770914	0.0585894	biological_process
GO:0042101	T cell receptor complex	2	64	15	20330	0.03125	0.000737826	42.3542	77647;12511	Trat1;Cd6	0.000997654	0.0344191	cellular_component
GO:0046579	positive regulation of Ras protein signal transduction	2	60	23	20209	0.0333333	0.00113811	29.2884	19419;18211	Rasgrp1;Ntrk1	0.0021068	0.120087	biological_process
GO:0006335	DNA replication-dependent nucleosome assembly	2	60	31	20209	0.0333333	0.00153397	21.7301	320332;319154	Hist4h4;Hist2h3b	0.00381359	0.145043	biological_process
GO:0004540	ribonuclease activity	2	63	34	20023	0.031746	0.00169805	18.6956	75019;497106	Rnase10;Rnase12	0.00512268	0.142586	molecular_function
GO:0000788	nuclear nucleosome	2	64	39	20330	0.03125	0.00191835	16.2901	320332;319154	Hist4h4;Hist2h3b	0.00670669	0.133614	cellular_component
GO:0046658	anchored component of plasma membrane	2	64	42	20330	0.03125	0.00206591	15.1265	56554;234700	Raet1d;Nrn1l	0.00774575	0.133614	cellular_component
GO:0005044	scavenger receptor activity	2	63	44	20023	0.031746	0.00219747	14.4466	214531;12511	Tmprss13;Cd6	0.00846576	0.142586	molecular_function
GO:0051290	protein heterotetramerization	2	60	51	20209	0.0333333	0.00252363	13.2085	320332;319154	Hist4h4;Hist2h3b	0.0100667	0.145043	biological_process
GO:0002250	adaptive immune response	3	60	151	20209	0.05	0.00747192	6.69172	54698;77647;20400	Crtam;Trat1;Sh2d1a	0.0102541	0.145043	biological_process
GO:0007157	heterophilic cell-cell adhesion via plasma membrane cell adhesion molecules	2	60	57	20209	0.0333333	0.00282053	11.8181	54698;12511	Crtam;Cd6	0.0124586	0.145043	biological_process
GO:0000228	nuclear chromosome	2	64	55	20330	0.03125	0.00270536	11.5511	320332;319154	Hist4h4;Hist2h3b	0.013014	0.179594	cellular_component
GO:0007611	learning or memory	2	60	59	20209	0.0333333	0.00291949	11.4175	16875;18211	Lhx8;Ntrk1	0.0133059	0.145043	biological_process
GO:0001817	regulation of cytokine production	2	60	59	20209	0.0333333	0.00291949	11.4175	56642;27028	Ankrd2;Ermap	0.0133059	0.145043	biological_process
GO:0001078	transcriptional repressor activity, RNA polymerase II proximal promoter sequence-specific DNA binding	3	63	159	20023	0.047619	0.00794087	5.99671	100033459;14836;236312	Pydc3;Gsc;Pyhin1	0.0137801	0.142586	molecular_function
GO:0008236	serine-type peptidase activity	3	63	163	20023	0.047619	0.00814064	5.84955	214531;18050;22074	Tmprss13;Klk1b3;Try4	0.0147228	0.142586	molecular_function
GO:0071316	cellular response to nicotine	1	60	5	20209	0.0166667	0.000247415	67.3633	18211	Ntrk1	0.0147584	0.145043	biological_process
GO:0072584	caveolin-mediated endocytosis	1	60	5	20209	0.0166667	0.000247415	67.3633	170790	Mlc1	0.0147584	0.145043	biological_process
GO:0006068	ethanol catabolic process	1	60	5	20209	0.0166667	0.000247415	67.3633	20860	Sult1e1	0.0147584	0.145043	biological_process
GO:0047484	regulation of response to osmotic stress	1	60	5	20209	0.0166667	0.000247415	67.3633	170790	Mlc1	0.0147584	0.145043	biological_process
GO:0046920	alpha-(1->3)-fucosyltransferase activity	1	63	5	20023	0.015873	0.000249713	63.5651	14347	Fut7	0.0156348	0.142586	molecular_function
GO:0004563	beta-N-acetylhexosaminidase activity	1	63	5	20023	0.015873	0.000249713	63.5651	12655	Chil3	0.0156348	0.142586	molecular_function
GO:0070513	death domain binding	1	63	5	20023	0.015873	0.000249713	63.5651	76747	Dapl1	0.0156348	0.142586	molecular_function
GO:0070234	positive regulation of T cell apoptotic process	1	60	6	20209	0.0166667	0.000296897	56.1361	20612	Siglec1	0.0176843	0.145043	biological_process
GO:0060385	axonogenesis involved in innervation	1	60	6	20209	0.0166667	0.000296897	56.1361	18211	Ntrk1	0.0176843	0.145043	biological_process
GO:0032388	positive regulation of intracellular transport	1	60	6	20209	0.0166667	0.000296897	56.1361	170790	Mlc1	0.0176843	0.145043	biological_process
GO:1902093	positive regulation of flagellated sperm motility	1	60	6	20209	0.0166667	0.000296897	56.1361	75019	Rnase10	0.0176843	0.145043	biological_process
GO:0061629	RNA polymerase II sequence-specific DNA binding transcription factor binding	1	63	6	20023	0.015873	0.000299655	52.9709	56642	Ankrd2	0.0187327	0.142586	molecular_function
GO:0005166	neurotrophin p75 receptor binding	1	63	6	20023	0.015873	0.000299655	52.9709	18211	Ntrk1	0.0187327	0.142586	molecular_function
GO:0070891	lipoteichoic acid binding	1	63	6	20023	0.015873	0.000299655	52.9709	12511	Cd6	0.0187327	0.142586	molecular_function
GO:0001934	positive regulation of protein phosphorylation	3	60	196	20209	0.05	0.00969865	5.15536	18211;19419;12511	Ntrk1;Rasgrp1;Cd6	0.0205171	0.145043	biological_process
GO:0034144	negative regulation of toll-like receptor 4 signaling pathway	1	60	7	20209	0.0166667	0.00034638	48.1167	228801	Bpifb1	0.0206017	0.145043	biological_process
GO:2000288	positive regulation of myoblast proliferation	1	60	7	20209	0.0166667	0.00034638	48.1167	20670	Sox15	0.0206017	0.145043	biological_process
GO:0042490	mechanoreceptor differentiation	1	60	7	20209	0.0166667	0.00034638	48.1167	18211	Ntrk1	0.0206017	0.145043	biological_process
GO:0043619	regulation of transcription from RNA polymerase II promoter in response to oxidative stress	1	60	7	20209	0.0166667	0.00034638	48.1167	56642	Ankrd2	0.0206017	0.145043	biological_process
GO:0002438	acute inflammatory response to antigenic stimulus	1	60	7	20209	0.0166667	0.00034638	48.1167	12511	Cd6	0.0206017	0.145043	biological_process
GO:0004252	serine-type endopeptidase activity	3	63	187	20023	0.047619	0.00933926	5.0988	214531;18050;22074	Tmprss13;Klk1b3;Try4	0.0211355	0.142586	molecular_function
GO:0005004	GPI-linked ephrin receptor activity	1	63	7	20023	0.015873	0.000349598	45.4036	18211	Ntrk1	0.0218211	0.142586	molecular_function
GO:0050294	steroid sulfotransferase activity	1	63	7	20023	0.015873	0.000349598	45.4036	20860	Sult1e1	0.0218211	0.142586	molecular_function
GO:0051259	protein complex oligomerization	2	60	77	20209	0.0333333	0.00381018	8.74848	170790;19419	Mlc1;Rasgrp1	0.0219937	0.145043	biological_process
GO:0001047	core promoter binding	2	63	75	20023	0.031746	0.00374569	8.47534	100033459;236312	Pydc3;Pyhin1	0.0233351	0.142586	molecular_function
GO:0032098	regulation of appetite	1	60	8	20209	0.0166667	0.000395863	42.1021	109648	Npy	0.0235105	0.145043	biological_process
GO:0014066	regulation of phosphatidylinositol 3-kinase signaling	1	60	8	20209	0.0166667	0.000395863	42.1021	19419	Rasgrp1	0.0235105	0.145043	biological_process
GO:0038166	angiotensin-activated signaling pathway	1	60	8	20209	0.0166667	0.000395863	42.1021	80978	Mrgprh	0.0235105	0.145043	biological_process
GO:0021884	forebrain neuron development	1	60	8	20209	0.0166667	0.000395863	42.1021	16875	Lhx8	0.0235105	0.145043	biological_process
GO:0002860	positive regulation of natural killer cell mediated cytotoxicity directed against tumor cell target	1	60	8	20209	0.0166667	0.000395863	42.1021	54698	Crtam	0.0235105	0.145043	biological_process
GO:0030246	carbohydrate binding	3	63	197	20023	0.047619	0.00983869	4.83998	12655;56760;20612	Chil3;Clec1b;Siglec1	0.0241932	0.142586	molecular_function
GO:0019992	diacylglycerol binding	1	63	8	20023	0.015873	0.000399541	39.7282	19419	Rasgrp1	0.0248999	0.142586	molecular_function
GO:0033691	sialic acid binding	1	63	8	20023	0.015873	0.000399541	39.7282	233274	Siglech	0.0248999	0.142586	molecular_function
GO:0004871	signal transducer activity	6	63	718	20023	0.0952381	0.0358588	2.65592	80978;383563;213439;242093;18211;258697	Mrgprh;Gpr25;Gpr174;Rxfp4;Ntrk1;Olfr1444	0.0250904	0.142586	molecular_function
GO:0000786	nucleosome	2	64	79	20330	0.03125	0.00388588	8.04193	320332;319154	Hist4h4;Hist2h3b	0.0257316	0.295914	cellular_component
GO:0051923	sulfation	1	60	9	20209	0.0166667	0.000445346	37.4241	20860	Sult1e1	0.0264108	0.145043	biological_process
GO:0032725	positive regulation of granulocyte macrophage colony-stimulating factor production	1	60	9	20209	0.0166667	0.000445346	37.4241	19419	Rasgrp1	0.0264108	0.145043	biological_process
GO:0071397	cellular response to cholesterol	1	60	9	20209	0.0166667	0.000445346	37.4241	170790	Mlc1	0.0264108	0.145043	biological_process
GO:0048644	muscle organ morphogenesis	1	60	9	20209	0.0166667	0.000445346	37.4241	14836	Gsc	0.0264108	0.145043	biological_process
GO:0032816	positive regulation of natural killer cell activation	1	60	9	20209	0.0166667	0.000445346	37.4241	19419	Rasgrp1	0.0264108	0.145043	biological_process
GO:0051602	response to electrical stimulus	1	60	9	20209	0.0166667	0.000445346	37.4241	18211	Ntrk1	0.0264108	0.145043	biological_process
GO:2000253	positive regulation of feeding behavior	1	60	9	20209	0.0166667	0.000445346	37.4241	242093	Rxfp4	0.0264108	0.145043	biological_process
GO:0007218	neuropeptide signaling pathway	2	60	85	20209	0.0333333	0.00420605	7.9251	242093;109648	Rxfp4;Npy	0.0264329	0.145043	biological_process
GO:0031432	titin binding	1	63	9	20023	0.015873	0.000449483	35.3139	56642	Ankrd2	0.0279692	0.142586	molecular_function
GO:0008417	fucosyltransferase activity	1	63	9	20023	0.015873	0.000449483	35.3139	14347	Fut7	0.0279692	0.142586	molecular_function
GO:0004519	endonuclease activity	2	63	84	20023	0.031746	0.00419518	7.56727	75019;497106	Rnase10;Rnase12	0.0287914	0.142586	molecular_function
GO:1902715	positive regulation of interferon-gamma secretion	1	60	10	20209	0.0166667	0.000494829	33.6817	19419	Rasgrp1	0.0293026	0.145043	biological_process
GO:0001771	immunological synapse formation	1	60	10	20209	0.0166667	0.000494829	33.6817	12511	Cd6	0.0293026	0.145043	biological_process
GO:0043068	positive regulation of programmed cell death	1	60	10	20209	0.0166667	0.000494829	33.6817	18211	Ntrk1	0.0293026	0.145043	biological_process
GO:0043303	mast cell degranulation	1	60	10	20209	0.0166667	0.000494829	33.6817	19419	Rasgrp1	0.0293026	0.145043	biological_process
GO:0006032	chitin catabolic process	1	60	10	20209	0.0166667	0.000494829	33.6817	12655	Chil3	0.0293026	0.145043	biological_process
GO:0045843	negative regulation of striated muscle tissue development	1	60	10	20209	0.0166667	0.000494829	33.6817	20670	Sox15	0.0293026	0.145043	biological_process
GO:0004568	chitinase activity	1	63	10	20023	0.015873	0.000499426	31.7825	12655	Chil3	0.0310289	0.146682	molecular_function
GO:0000791	euchromatin	1	64	10	20330	0.015625	0.000491884	31.7656	56642	Ankrd2	0.0310451	0.299978	cellular_component
GO:0001913	T cell mediated cytotoxicity	1	60	11	20209	0.0166667	0.000544312	30.6197	56554	Raet1d	0.032186	0.145043	biological_process
GO:0038180	nerve growth factor signaling pathway	1	60	11	20209	0.0166667	0.000544312	30.6197	18211	Ntrk1	0.032186	0.145043	biological_process
GO:0008210	estrogen metabolic process	1	60	11	20209	0.0166667	0.000544312	30.6197	20860	Sult1e1	0.032186	0.145043	biological_process
GO:0002262	myeloid cell homeostasis	1	60	11	20209	0.0166667	0.000544312	30.6197	84506	Hamp	0.032186	0.145043	biological_process
GO:0036065	fucosylation	1	60	11	20209	0.0166667	0.000544312	30.6197	14347	Fut7	0.032186	0.145043	biological_process
GO:0060968	regulation of gene silencing	1	60	11	20209	0.0166667	0.000544312	30.6197	319154	Hist2h3b	0.032186	0.145043	biological_process
GO:0006334	nucleosome assembly	2	60	95	20209	0.0333333	0.00470088	7.09088	320332;319154	Hist4h4;Hist2h3b	0.0324438	0.145043	biological_process
GO:0008061	chitin binding	1	63	11	20023	0.015873	0.000549368	28.8932	12655	Chil3	0.0340792	0.147677	molecular_function
GO:0004966	galanin receptor activity	1	63	11	20023	0.015873	0.000549368	28.8932	242093	Rxfp4	0.0340792	0.147677	molecular_function
GO:0005576	extracellular region	10	64	1668	20330	0.15625	0.0820462	1.90441	103161;20612;228801;109648;12655;75019;497106;84506;69836;16821	Apof;Siglec1;Bpifb1;Npy;Chil3;Rnase10;Rnase12;Hamp;Pla2g12b;Lcn4	0.0347801	0.299978	cellular_component
GO:0021879	forebrain neuron differentiation	1	60	12	20209	0.0166667	0.000593795	28.0681	16875	Lhx8	0.035061	0.148492	biological_process
GO:0032825	positive regulation of natural killer cell differentiation	1	60	12	20209	0.0166667	0.000593795	28.0681	19419	Rasgrp1	0.035061	0.148492	biological_process
GO:0046703	natural killer cell lectin-like receptor binding	1	63	12	20023	0.015873	0.000599311	26.4854	56554	Raet1d	0.03712	0.14848	molecular_function
GO:0048406	nerve growth factor binding	1	63	12	20023	0.015873	0.000599311	26.4854	18211	Ntrk1	0.03712	0.14848	molecular_function
GO:0002376	immune system process	4	60	425	20209	0.0666667	0.0210302	3.17004	54698;77647;20400;228801	Crtam;Trat1;Sh2d1a;Bpifb1	0.0373887	0.148492	biological_process
GO:0014823	response to activity	1	60	13	20209	0.0166667	0.000643278	25.909	18211	Ntrk1	0.0379276	0.148492	biological_process
GO:0042267	natural killer cell mediated cytotoxicity	1	60	13	20209	0.0166667	0.000643278	25.909	56554	Raet1d	0.0379276	0.148492	biological_process
GO:1903364	positive regulation of cellular protein catabolic process	1	60	13	20209	0.0166667	0.000643278	25.909	84506	Hamp	0.0379276	0.148492	biological_process
GO:0005088	Ras guanyl-nucleotide exchange factor activity	1	63	13	20023	0.015873	0.000649253	24.4481	19419	Rasgrp1	0.0401514	0.154657	molecular_function
GO:0034362	low-density lipoprotein particle	1	64	13	20330	0.015625	0.000639449	24.4351	103161	Apof	0.0401722	0.302809	cellular_component
GO:0010832	negative regulation of myotube differentiation	1	60	14	20209	0.0166667	0.000692761	24.0583	56642	Ankrd2	0.0407858	0.148492	biological_process
GO:0002437	inflammatory response to antigenic stimulus	1	60	14	20209	0.0166667	0.000692761	24.0583	19419	Rasgrp1	0.0407858	0.148492	biological_process
GO:0060009	Sertoli cell development	1	60	14	20209	0.0166667	0.000692761	24.0583	18211	Ntrk1	0.0407858	0.148492	biological_process
GO:0009056	catabolic process	1	60	15	20209	0.0166667	0.000742244	22.4544	329993	Gm438	0.0436357	0.148492	biological_process
GO:0048011	neurotrophin TRK receptor signaling pathway	1	60	15	20209	0.0166667	0.000742244	22.4544	18211	Ntrk1	0.0436357	0.148492	biological_process
GO:0045779	negative regulation of bone resorption	1	60	15	20209	0.0166667	0.000742244	22.4544	84506	Hamp	0.0436357	0.148492	biological_process
GO:0006968	cellular defense response	1	60	15	20209	0.0166667	0.000742244	22.4544	20400	Sh2d1a	0.0436357	0.148492	biological_process
GO:0006672	ceramide metabolic process	1	60	15	20209	0.0166667	0.000742244	22.4544	14347	Fut7	0.0436357	0.148492	biological_process
GO:0043583	ear development	1	60	15	20209	0.0166667	0.000742244	22.4544	14836	Gsc	0.0436357	0.148492	biological_process
GO:0035994	response to muscle stretch	1	60	15	20209	0.0166667	0.000742244	22.4544	56642	Ankrd2	0.0436357	0.148492	biological_process
GO:0008037	cell recognition	1	60	16	20209	0.0166667	0.000791726	21.051	54698	Crtam	0.0464772	0.152396	biological_process
GO:0043403	skeletal muscle tissue regeneration	1	60	16	20209	0.0166667	0.000791726	21.051	20670	Sox15	0.0464772	0.152396	biological_process
GO:0031224	intrinsic component of membrane	1	64	16	20330	0.015625	0.000787014	19.8535	381418	Ctxn2	0.0492147	0.302809	cellular_component
GO:0045445	myoblast differentiation	1	60	17	20209	0.0166667	0.000841209	19.8127	56642	Ankrd2	0.0493104	0.152396	biological_process
GO:0045653	negative regulation of megakaryocyte differentiation	1	60	17	20209	0.0166667	0.000841209	19.8127	320332	Hist4h4	0.0493104	0.152396	biological_process
GO:0047496	vesicle transport along microtubule	1	60	17	20209	0.0166667	0.000841209	19.8127	19419	Rasgrp1	0.0493104	0.152396	biological_process
GO:0048485	sympathetic nervous system development	1	60	17	20209	0.0166667	0.000841209	19.8127	18211	Ntrk1	0.0493104	0.152396	biological_process
GO:0004930	G-protein coupled receptor activity	5	63	639	20023	0.0793651	0.0319133	2.4869	80978;383563;213439;242093;258697	Mrgprh;Gpr25;Gpr174;Rxfp4;Olfr1444	0.0503865	0.18714	molecular_function
GO:0005575	cellular_component	17	64	3610	20330	0.265625	0.17757	1.49589	435626;381418;100041586;677440;69699;102634852;71300;66338;383563;75019;497106;329993;69836;434197;271221;76747;16821	Rufy4;Ctxn2;Gm3417;Clec2j;2310079G19Rik;LOC102634852;Rnf148;Cdrt4;Gpr25;Rnase10;Rnase12;Gm438;Pla2g12b;Fam169b;5031414D18Rik;Dapl1;Lcn4	0.0513635	0.302809	cellular_component
GO:0034113	heterotypic cell-cell adhesion	1	60	18	20209	0.0166667	0.000890692	18.712	75019	Rnase10	0.0521354	0.152396	biological_process
GO:0050965	detection of temperature stimulus involved in sensory perception of pain	1	60	18	20209	0.0166667	0.000890692	18.712	18211	Ntrk1	0.0521354	0.152396	biological_process
GO:0043032	positive regulation of macrophage activation	1	60	18	20209	0.0166667	0.000890692	18.712	84506	Hamp	0.0521354	0.152396	biological_process
GO:1900017	positive regulation of cytokine production involved in inflammatory response	1	60	18	20209	0.0166667	0.000890692	18.712	12511	Cd6	0.0521354	0.152396	biological_process
GO:0050832	defense response to fungus	1	60	18	20209	0.0166667	0.000890692	18.712	84506	Hamp	0.0521354	0.152396	biological_process
GO:0043422	protein kinase B binding	1	63	17	20023	0.015873	0.000849024	18.6956	56642	Ankrd2	0.0521834	0.18714	molecular_function
GO:0005179	hormone activity	2	63	119	20023	0.031746	0.00594317	5.3416	84506;109648	Hamp;Npy	0.0540897	0.187511	molecular_function
GO:0021904	dorsal/ventral neural tube patterning	1	60	19	20209	0.0166667	0.000940175	17.7272	14836	Gsc	0.0549521	0.152794	biological_process
GO:0072520	seminiferous tubule development	1	60	19	20209	0.0166667	0.000940175	17.7272	75019	Rnase10	0.0549521	0.152794	biological_process
GO:0030220	platelet formation	1	60	19	20209	0.0166667	0.000940175	17.7272	56760	Clec1b	0.0549521	0.152794	biological_process
GO:0031668	cellular response to extracellular stimulus	1	60	19	20209	0.0166667	0.000940175	17.7272	84506	Hamp	0.0549521	0.152794	biological_process
GO:0016021	integral component of membrane	23	64	5356	20330	0.359375	0.263453	1.3641	381418;214531;20612;14727;27028;259051;71300;12511;54698;77647;18211;18332;14347;80978;213439;383563;73333;258704;170790;69454;56760;242093;258697	Ctxn2;Tmprss13;Siglec1;Lilr4b;Ermap;Olfr658;Rnf148;Cd6;Crtam;Trat1;Ntrk1;Olfr33;Fut7;Mrgprh;Gpr174;Gpr25;Slc25a31;Olfr411;Mlc1;Clic3;Clec1b;Rxfp4;Olfr1444	0.057718	0.302809	cellular_component
GO:0044798	nuclear transcription factor complex	1	64	19	20330	0.015625	0.000934579	16.7188	20670	Sox15	0.0581733	0.302809	cellular_component
GO:0050966	detection of mechanical stimulus involved in sensory perception of pain	1	60	21	20209	0.0166667	0.00103914	16.0389	18211	Ntrk1	0.0605608	0.162445	biological_process
GO:0060384	innervation	1	60	21	20209	0.0166667	0.00103914	16.0389	18211	Ntrk1	0.0605608	0.162445	biological_process
GO:0031638	zymogen activation	1	60	21	20209	0.0166667	0.00103914	16.0389	18050	Klk1b3	0.0605608	0.162445	biological_process
GO:0036094	small molecule binding	1	63	20	20023	0.015873	0.000998851	15.8913	16821	Lcn4	0.0611099	0.202143	molecular_function
GO:0050850	positive regulation of calcium-mediated signaling	1	60	22	20209	0.0166667	0.00108862	15.3098	77647	Trat1	0.0633529	0.163431	biological_process
GO:0031210	phosphatidylcholine binding	1	63	21	20023	0.015873	0.00104879	15.1345	19419	Rasgrp1	0.0640669	0.202143	molecular_function
GO:0034364	high-density lipoprotein particle	1	64	21	20330	0.015625	0.00103296	15.1265	103161	Apof	0.0640995	0.302809	cellular_component
GO:0006336	DNA replication-independent nucleosome assembly	1	60	23	20209	0.0166667	0.00113811	14.6442	320332	Hist4h4	0.0661368	0.163431	biological_process
GO:0023019	signal transduction involved in regulation of gene expression	1	60	23	20209	0.0166667	0.00113811	14.6442	14836	Gsc	0.0661368	0.163431	biological_process
GO:0007259	JAK-STAT cascade	1	60	23	20209	0.0166667	0.00113811	14.6442	84506	Hamp	0.0661368	0.163431	biological_process
GO:0008483	transaminase activity	1	63	22	20023	0.015873	0.00109874	14.4466	76615	Got1l1	0.0670148	0.202143	molecular_function
GO:0005057	signal transducer activity, downstream of receptor	1	63	22	20023	0.015873	0.00109874	14.4466	18050	Klk1b3	0.0670148	0.202143	molecular_function
GO:0006520	cellular amino acid metabolic process	1	60	24	20209	0.0166667	0.00118759	14.034	76615	Got1l1	0.0689125	0.163431	biological_process
GO:0042474	middle ear morphogenesis	1	60	24	20209	0.0166667	0.00118759	14.034	14836	Gsc	0.0689125	0.163431	biological_process
GO:0061436	establishment of skin barrier	1	60	24	20209	0.0166667	0.00118759	14.034	214531	Tmprss13	0.0689125	0.163431	biological_process
GO:0003382	epithelial cell morphogenesis	1	60	24	20209	0.0166667	0.00118759	14.034	75019	Rnase10	0.0689125	0.163431	biological_process
GO:0050482	arachidonic acid secretion	1	60	24	20209	0.0166667	0.00118759	14.034	69836	Pla2g12b	0.0689125	0.163431	biological_process
GO:0022409	positive regulation of cell-cell adhesion	1	60	24	20209	0.0166667	0.00118759	14.034	75019	Rnase10	0.0689125	0.163431	biological_process
GO:0031492	nucleosomal DNA binding	1	63	23	20023	0.015873	0.00114868	13.8185	319154	Hist2h3b	0.0699536	0.202143	molecular_function
GO:0031674	I band	1	64	23	20330	0.015625	0.00113133	13.8111	56642	Ankrd2	0.069989	0.302809	cellular_component
GO:0031225	anchored component of membrane	2	64	138	20330	0.03125	0.006788	4.60371	56554;234700	Raet1d;Nrn1l	0.0702166	0.302809	cellular_component
GO:0033344	cholesterol efflux	1	60	25	20209	0.0166667	0.00123707	13.4727	103161	Apof	0.0716802	0.163431	biological_process
GO:1990138	neuron projection extension	1	60	25	20209	0.0166667	0.00123707	13.4727	234700	Nrn1l	0.0716802	0.163431	biological_process
GO:0008585	female gonad development	1	60	25	20209	0.0166667	0.00123707	13.4727	16875	Lhx8	0.0716802	0.163431	biological_process
GO:1990090	cellular response to nerve growth factor stimulus	1	60	25	20209	0.0166667	0.00123707	13.4727	18211	Ntrk1	0.0716802	0.163431	biological_process
GO:0002526	acute inflammatory response	1	60	25	20209	0.0166667	0.00123707	13.4727	18050	Klk1b3	0.0716802	0.163431	biological_process
GO:0008528	G-protein coupled peptide receptor activity	1	63	24	20023	0.015873	0.00119862	13.2427	242093	Rxfp4	0.0728832	0.202143	molecular_function
GO:0035094	response to nicotine	1	60	26	20209	0.0166667	0.00128655	12.9545	18211	Ntrk1	0.0744398	0.166395	biological_process
GO:0007586	digestion	1	60	26	20209	0.0166667	0.00128655	12.9545	22074	Try4	0.0744398	0.166395	biological_process
GO:0004623	phospholipase A2 activity	1	63	25	20023	0.015873	0.00124856	12.713	69836	Pla2g12b	0.0758038	0.202143	molecular_function
GO:0001530	lipopolysaccharide binding	1	63	25	20023	0.015873	0.00124856	12.713	12511	Cd6	0.0758038	0.202143	molecular_function
GO:0016811	hydrolase activity, acting on carbon-nitrogen (but not peptide) bonds, in linear amides	1	63	25	20023	0.015873	0.00124856	12.713	18050	Klk1b3	0.0758038	0.202143	molecular_function
GO:0043547	positive regulation of GTPase activity	2	60	153	20209	0.0333333	0.00757088	4.40283	19419;18211	Rasgrp1;Ntrk1	0.0758236	0.167615	biological_process
GO:0070328	triglyceride homeostasis	1	60	27	20209	0.0166667	0.00133604	12.4747	69836	Pla2g12b	0.0771913	0.167615	biological_process
GO:0003073	regulation of systemic arterial blood pressure	1	60	27	20209	0.0166667	0.00133604	12.4747	18050	Klk1b3	0.0771913	0.167615	biological_process
GO:0003690	double-stranded DNA binding	2	63	148	20023	0.031746	0.0073915	4.29494	100033459;236312	Pydc3;Pyhin1	0.0791437	0.205774	molecular_function
GO:0005184	neuropeptide hormone activity	1	63	27	20023	0.015873	0.00134845	11.7713	109648	Npy	0.0816178	0.20703	molecular_function
GO:0031663	lipopolysaccharide-mediated signaling pathway	1	60	29	20209	0.0166667	0.001435	11.6144	12511	Cd6	0.0826702	0.176157	biological_process
GO:0045662	negative regulation of myoblast differentiation	1	60	29	20209	0.0166667	0.001435	11.6144	56642	Ankrd2	0.0826702	0.176157	biological_process
GO:0000122	negative regulation of transcription by RNA polymerase II	5	60	791	20209	0.0833333	0.039141	2.12906	14836;56642;84506;20670;20555	Gsc;Ankrd2;Hamp;Sox15;Slfn1	0.0851969	0.17863	biological_process
GO:0001816	cytokine production	1	60	30	20209	0.0166667	0.00148449	11.2272	19419	Rasgrp1	0.0853976	0.17863	biological_process
GO:0043029	T cell homeostasis	1	60	31	20209	0.0166667	0.00153397	10.8651	213439	Gpr174	0.0881171	0.182643	biological_process
GO:0007267	cell-cell signaling	2	60	169	20209	0.0333333	0.00836261	3.986	20400;109648	Sh2d1a;Npy	0.0898681	0.183265	biological_process
GO:2000134	negative regulation of G1/S transition of mitotic cell cycle	1	60	32	20209	0.0166667	0.00158345	10.5255	20555	Slfn1	0.0908286	0.183265	biological_process
GO:0051968	positive regulation of synaptic transmission, glutamatergic	1	60	32	20209	0.0166667	0.00158345	10.5255	18211	Ntrk1	0.0908286	0.183265	biological_process
GO:2001238	positive regulation of extrinsic apoptotic signaling pathway	1	60	33	20209	0.0166667	0.00163294	10.2066	20612	Siglec1	0.0935322	0.185438	biological_process
GO:0070372	regulation of ERK1 and ERK2 cascade	1	60	33	20209	0.0166667	0.00163294	10.2066	19419	Rasgrp1	0.0935322	0.185438	biological_process
GO:0005886	plasma membrane	17	64	3910	20330	0.265625	0.192327	1.38111	27028;20612;242093;259051;18332;170790;19419;80978;213439;56554;320495;12511;234700;54698;77647;18211;258697	Ermap;Siglec1;Rxfp4;Olfr658;Olfr33;Mlc1;Rasgrp1;Mrgprh;Gpr174;Raet1d;Ipcef1;Cd6;Nrn1l;Crtam;Trat1;Ntrk1;Olfr1444	0.094826	0.343579	cellular_component
GO:0005070	SH3/SH2 adaptor activity	1	63	32	20023	0.015873	0.00159816	9.93204	20400	Sh2d1a	0.0959957	0.237704	molecular_function
GO:0031226	intrinsic component of plasma membrane	1	64	32	20330	0.015625	0.00157403	9.92676	12511	Cd6	0.0960433	0.343579	cellular_component
GO:0007165	signal transduction	7	60	1326	20209	0.116667	0.0656143	1.77807	259051;18332;80978;383563;213439;242093;258697	Olfr658;Olfr33;Mrgprh;Gpr25;Gpr174;Rxfp4;Olfr1444	0.0967586	0.190181	biological_process
GO:0001103	RNA polymerase II repressing transcription factor binding	1	63	33	20023	0.015873	0.0016481	9.63107	14836	Gsc	0.0988446	0.239066	molecular_function
GO:0030017	sarcomere	1	64	33	20330	0.015625	0.00162322	9.62595	56642	Ankrd2	0.0988935	0.343579	cellular_component
GO:0050715	positive regulation of cytokine secretion	1	60	35	20209	0.0166667	0.0017319	9.62333	54698	Crtam	0.0989157	0.192759	biological_process
GO:0010507	negative regulation of autophagy	1	60	36	20209	0.0166667	0.00178138	9.35602	76747	Dapl1	0.101596	0.196303	biological_process
GO:0001772	immunological synapse	1	64	34	20330	0.015625	0.00167241	9.34283	12511	Cd6	0.101735	0.343579	cellular_component
GO:0009058	biosynthetic process	1	60	37	20209	0.0166667	0.00183087	9.10315	76615	Got1l1	0.104268	0.199773	biological_process
GO:0008180	COP9 signalosome	1	64	35	20330	0.015625	0.00172159	9.07589	67596	Tespa1	0.104567	0.343579	cellular_component
GO:0035458	cellular response to interferon-beta	1	60	39	20209	0.0166667	0.00192983	8.63632	236312	Pyhin1	0.109588	0.206497	biological_process
GO:0007631	feeding behavior	1	60	39	20209	0.0166667	0.00192983	8.63632	109648	Npy	0.109588	0.206497	biological_process
GO:0031667	response to nutrient levels	1	60	40	20209	0.0166667	0.00197932	8.42042	18211	Ntrk1	0.112237	0.207875	biological_process
GO:0034198	cellular response to amino acid starvation	1	60	41	20209	0.0166667	0.0020288	8.21504	76747	Dapl1	0.114878	0.207875	biological_process
GO:0002227	innate immune response in mucosa	1	60	41	20209	0.0166667	0.0020288	8.21504	228801	Bpifb1	0.114878	0.207875	biological_process
GO:0006641	triglyceride metabolic process	1	60	41	20209	0.0166667	0.0020288	8.21504	103161	Apof	0.114878	0.207875	biological_process
GO:0071363	cellular response to growth factor stimulus	1	60	41	20209	0.0166667	0.0020288	8.21504	18211	Ntrk1	0.114878	0.207875	biological_process
GO:0055072	iron ion homeostasis	1	60	42	20209	0.0166667	0.00207828	8.01944	84506	Hamp	0.117511	0.209317	biological_process
GO:0006644	phospholipid metabolic process	1	60	42	20209	0.0166667	0.00207828	8.01944	69836	Pla2g12b	0.117511	0.209317	biological_process
GO:0007186	G-protein coupled receptor signaling pathway	8	60	1675	20209	0.133333	0.0828839	1.60868	258704;259051;18332;80978;383563;213439;242093;258697	Olfr411;Olfr658;Olfr33;Mrgprh;Gpr25;Gpr174;Rxfp4;Olfr1444	0.121045	0.21394	biological_process
GO:0030016	myofibril	1	64	41	20330	0.015625	0.00201672	7.74771	56642	Ankrd2	0.121379	0.376021	cellular_component
GO:0042130	negative regulation of T cell proliferation	1	60	45	20209	0.0166667	0.00222673	7.48481	20555	Slfn1	0.125365	0.218193	biological_process
GO:0006879	cellular iron ion homeostasis	1	60	45	20209	0.0166667	0.00222673	7.48481	84506	Hamp	0.125365	0.218193	biological_process
GO:0016020	membrane	25	64	6446	20330	0.390625	0.317068	1.23199	381418;214531;67596;14727;27028;20612;19419;71300;320495;12511;54698;77647;18211;234700;14347;80978;213439;383563;73333;170790;69454;56554;56760;242093;258697	Ctxn2;Tmprss13;Tespa1;Lilr4b;Ermap;Siglec1;Rasgrp1;Rnf148;Ipcef1;Cd6;Crtam;Trat1;Ntrk1;Nrn1l;Fut7;Mrgprh;Gpr174;Gpr25;Slc25a31;Mlc1;Clic3;Raet1d;Clec1b;Rxfp4;Olfr1444	0.12956	0.376021	cellular_component
GO:0034707	chloride channel complex	1	64	45	20330	0.015625	0.00221348	7.05903	69454	Clic3	0.132413	0.376021	cellular_component
GO:0007265	Ras protein signal transduction	1	60	48	20209	0.0166667	0.00237518	7.01701	19419	Rasgrp1	0.13315	0.229986	biological_process
GO:0023014	signal transduction by protein phosphorylation	1	60	49	20209	0.0166667	0.00242466	6.87381	56760	Clec1b	0.13573	0.230943	biological_process
GO:0038083	peptidyl-tyrosine autophosphorylation	1	60	49	20209	0.0166667	0.00242466	6.87381	18211	Ntrk1	0.13573	0.230943	biological_process
GO:0005769	early endosome	2	64	205	20330	0.03125	0.0100836	3.09909	170790;18211	Mlc1;Ntrk1	0.136239	0.376021	cellular_component
GO:0001786	phosphatidylserine binding	1	63	48	20023	0.015873	0.00239724	6.62136	19419	Rasgrp1	0.140533	0.324912	molecular_function
GO:0006959	humoral immune response	1	60	51	20209	0.0166667	0.00252363	6.60425	20400	Sh2d1a	0.140867	0.236159	biological_process
GO:0045600	positive regulation of fat cell differentiation	1	60	51	20209	0.0166667	0.00252363	6.60425	20860	Sult1e1	0.140867	0.236159	biological_process
GO:0050776	regulation of immune response	1	60	52	20209	0.0166667	0.00257311	6.47724	27028	Ermap	0.143424	0.238691	biological_process
GO:0008146	sulfotransferase activity	1	63	50	20023	0.015873	0.00249713	6.35651	20860	Sult1e1	0.145946	0.324912	molecular_function
GO:0007565	female pregnancy	1	60	53	20209	0.0166667	0.00262259	6.35503	20860	Sult1e1	0.145974	0.241174	biological_process
GO:0035914	skeletal muscle cell differentiation	1	60	54	20209	0.0166667	0.00267208	6.23735	56642	Ankrd2	0.148516	0.243609	biological_process
GO:0030170	pyridoxal phosphate binding	1	63	51	20023	0.015873	0.00254707	6.23187	76615	Got1l1	0.14864	0.324912	molecular_function
GO:0043406	positive regulation of MAP kinase activity	1	60	55	20209	0.0166667	0.00272156	6.12394	19419	Rasgrp1	0.151051	0.244866	biological_process
GO:0005507	copper ion binding	1	63	52	20023	0.015873	0.00259701	6.11203	84506	Hamp	0.151325	0.324912	molecular_function
GO:0048704	embryonic skeletal system morphogenesis	1	60	56	20209	0.0166667	0.00277104	6.01458	14836	Gsc	0.153578	0.244866	biological_process
GO:0042475	odontogenesis of dentin-containing tooth	1	60	56	20209	0.0166667	0.00277104	6.01458	16875	Lhx8	0.153578	0.244866	biological_process
GO:0030178	negative regulation of Wnt signaling pathway	1	60	56	20209	0.0166667	0.00277104	6.01458	14836	Gsc	0.153578	0.244866	biological_process
GO:0005496	steroid binding	1	63	53	20023	0.015873	0.00264696	5.99671	20860	Sult1e1	0.154002	0.324912	molecular_function
GO:0006839	mitochondrial transport	1	60	57	20209	0.0166667	0.00282053	5.90906	73333	Slc25a31	0.156098	0.247155	biological_process
GO:0000978	RNA polymerase II proximal promoter sequence-specific DNA binding	3	63	434	20023	0.047619	0.0216751	2.19695	100033459;14836;236312	Pydc3;Gsc;Pyhin1	0.156312	0.324912	molecular_function
GO:0070374	positive regulation of ERK1 and ERK2 cascade	2	60	239	20209	0.0333333	0.0118264	2.81855	19419;18211	Rasgrp1;Ntrk1	0.158375	0.247693	biological_process
GO:0006898	receptor-mediated endocytosis	1	60	58	20209	0.0166667	0.00287001	5.80718	233274	Siglech	0.158611	0.247693	biological_process
GO:0000049	tRNA binding	1	63	55	20023	0.015873	0.00274684	5.77864	276950	Slfn8	0.159332	0.324912	molecular_function
GO:0004714	transmembrane receptor protein tyrosine kinase activity	1	63	55	20023	0.015873	0.00274684	5.77864	18211	Ntrk1	0.159332	0.324912	molecular_function
GO:0032760	positive regulation of tumor necrosis factor production	1	60	59	20209	0.0166667	0.00291949	5.70876	19419	Rasgrp1	0.161116	0.249894	biological_process
GO:0005615	extracellular space	7	64	1431	20330	0.109375	0.0703886	1.55387	103161;228801;109648;22074;84506;18050;234700	Apof;Bpifb1;Npy;Try4;Hamp;Klk1b3;Nrn1l	0.1621	0.430188	cellular_component
GO:0005102	signaling receptor binding	3	63	443	20023	0.047619	0.0221246	2.15232	54698;67596;27028	Crtam;Tespa1;Ermap	0.163121	0.326241	molecular_function
GO:0007200	phospholipase C-activating G-protein coupled receptor signaling pathway	1	60	60	20209	0.0166667	0.00296897	5.61361	242093	Rxfp4	0.163614	0.250362	biological_process
GO:0008217	regulation of blood pressure	1	60	60	20209	0.0166667	0.00296897	5.61361	109648	Npy	0.163614	0.250362	biological_process
GO:0008565	protein transporter activity	1	63	58	20023	0.015873	0.00289667	5.47975	170790	Mlc1	0.167264	0.328217	molecular_function
GO:1902476	chloride transmembrane transport	1	60	63	20209	0.0166667	0.00311742	5.3463	69454	Clic3	0.171064	0.258295	biological_process
GO:1901215	negative regulation of neuron death	1	60	63	20209	0.0166667	0.00311742	5.3463	18211	Ntrk1	0.171064	0.258295	biological_process
GO:0042102	positive regulation of T cell proliferation	1	60	65	20209	0.0166667	0.00321639	5.18179	12511	Cd6	0.175994	0.262266	biological_process
GO:0097190	apoptotic signaling pathway	1	60	65	20209	0.0166667	0.00321639	5.18179	76747	Dapl1	0.175994	0.262266	biological_process
GO:0048666	neuron development	1	60	66	20209	0.0166667	0.00326587	5.10328	18211	Ntrk1	0.178448	0.262492	biological_process
GO:0009653	anatomical structure morphogenesis	1	60	66	20209	0.0166667	0.00326587	5.10328	14836	Gsc	0.178448	0.262492	biological_process
GO:0005254	chloride channel activity	1	63	63	20023	0.015873	0.00314638	5.04485	69454	Clic3	0.180321	0.347286	molecular_function
GO:0007188	adenylate cyclase-modulating G-protein coupled receptor signaling pathway	1	60	67	20209	0.0166667	0.00331535	5.02711	242093	Rxfp4	0.180896	0.264386	biological_process
GO:0018108	peptidyl-tyrosine phosphorylation	1	60	68	20209	0.0166667	0.00336484	4.95319	18211	Ntrk1	0.183336	0.266245	biological_process
GO:0001085	RNA polymerase II transcription factor binding	1	63	65	20023	0.015873	0.00324627	4.88962	14836	Gsc	0.185488	0.349482	molecular_function
GO:0000800	lateral element	1	64	65	20330	0.015625	0.00319725	4.88702	574438	Xlr5a	0.185573	0.474242	cellular_component
GO:0007338	single fertilization	1	60	69	20209	0.0166667	0.00341432	4.8814	75019	Rnase10	0.185768	0.266385	biological_process
GO:0033674	positive regulation of kinase activity	1	60	69	20209	0.0166667	0.00341432	4.8814	18211	Ntrk1	0.185768	0.266385	biological_process
GO:0003674	molecular_function	18	63	4643	20023	0.285714	0.231883	1.23215	103161;381418;67596;27028;100041586;677440;69699;102634852;71300;66338;383563;276950;69836;434197;271221;77647;435626;574438	Apof;Ctxn2;Tespa1;Ermap;Gm3417;Clec2j;2310079G19Rik;LOC102634852;Rnf148;Cdrt4;Gpr25;Slfn8;Pla2g12b;Fam169b;5031414D18Rik;Trat1;Rufy4;Xlr5a	0.191721	0.349482	molecular_function
GO:0003712	transcription cofactor activity	1	63	68	20023	0.015873	0.00339609	4.6739	56642	Ankrd2	0.193177	0.349482	molecular_function
GO:0046330	positive regulation of JNK cascade	1	60	73	20209	0.0166667	0.00361225	4.61393	19419	Rasgrp1	0.195429	0.276756	biological_process
GO:0051965	positive regulation of synapse assembly	1	60	73	20209	0.0166667	0.00361225	4.61393	18211	Ntrk1	0.195429	0.276756	biological_process
GO:0001664	G-protein coupled receptor binding	1	63	69	20023	0.015873	0.00344604	4.60617	109648	Npy	0.195724	0.349482	molecular_function
GO:0031410	cytoplasmic vesicle	4	64	730	20330	0.0625	0.0359075	1.74058	12655;170790;18211;27028	Chil3;Mlc1;Ntrk1;Ermap	0.197366	0.486366	cellular_component
GO:0006486	protein glycosylation	1	60	74	20209	0.0166667	0.00366174	4.55158	14347	Fut7	0.197826	0.27835	biological_process
GO:0050839	cell adhesion molecule binding	1	63	70	20023	0.015873	0.00349598	4.54036	54698	Crtam	0.198264	0.349482	molecular_function
GO:0030900	forebrain development	1	60	75	20209	0.0166667	0.00371122	4.49089	14836	Gsc	0.200216	0.27835	biological_process
GO:0007623	circadian rhythm	1	60	75	20209	0.0166667	0.00371122	4.49089	18211	Ntrk1	0.200216	0.27835	biological_process
GO:0019233	sensory perception of pain	1	60	76	20209	0.0166667	0.0037607	4.4318	18211	Ntrk1	0.2026	0.279956	biological_process
GO:0004888	transmembrane signaling receptor activity	3	63	494	20023	0.047619	0.0246716	1.93011	56760;258704;18211	Clec1b;Olfr411;Ntrk1	0.203267	0.35233	molecular_function
GO:0090630	activation of GTPase activity	1	60	77	20209	0.0166667	0.00381018	4.37424	19419	Rasgrp1	0.204976	0.281256	biological_process
GO:0016605	PML body	1	64	73	20330	0.015625	0.00359075	4.35146	56642	Ankrd2	0.205927	0.489964	cellular_component
GO:0007155	cell adhesion	3	60	530	20209	0.05	0.0262259	1.90651	75019;12511;20612	Rnase10;Cd6;Siglec1	0.208173	0.281256	biological_process
GO:0031434	mitogen-activated protein kinase kinase binding	1	63	74	20023	0.015873	0.00369575	4.29494	18211	Ntrk1	0.208342	0.355206	molecular_function
GO:0043087	regulation of GTPase activity	1	60	79	20209	0.0166667	0.00390915	4.2635	19419	Rasgrp1	0.209708	0.281256	biological_process
GO:0006821	chloride transport	1	60	79	20209	0.0166667	0.00390915	4.2635	69454	Clic3	0.209708	0.281256	biological_process
GO:0030183	B cell differentiation	1	60	79	20209	0.0166667	0.00390915	4.2635	18211	Ntrk1	0.209708	0.281256	biological_process
GO:0016798	hydrolase activity, acting on glycosyl bonds	1	63	76	20023	0.015873	0.00379563	4.18191	12655	Chil3	0.213335	0.357852	molecular_function
GO:0050852	T cell receptor signaling pathway	1	60	81	20209	0.0166667	0.00400811	4.15823	27028	Ermap	0.214412	0.284023	biological_process
GO:0008584	male gonad development	1	60	81	20209	0.0166667	0.00400811	4.15823	75019	Rnase10	0.214412	0.284023	biological_process
GO:0042632	cholesterol homeostasis	1	60	82	20209	0.0166667	0.0040576	4.10752	69836	Pla2g12b	0.216754	0.284023	biological_process
GO:0007050	cell cycle arrest	1	60	82	20209	0.0166667	0.0040576	4.10752	20555	Slfn1	0.216754	0.284023	biological_process
GO:0016604	nuclear body	2	64	282	20330	0.03125	0.0138711	2.25288	14836;69454	Gsc;Clic3	0.222672	0.502619	cellular_component
GO:0004709	MAP kinase kinase kinase activity	1	63	80	20023	0.015873	0.0039954	3.97282	18211	Ntrk1	0.223227	0.368501	molecular_function
GO:0034220	ion transmembrane transport	1	60	85	20209	0.0166667	0.00420605	3.96255	170790	Mlc1	0.223738	0.291499	biological_process
GO:0032991	protein-containing complex	4	64	777	20330	0.0625	0.0382194	1.6353	320332;319154;18050;18211	Hist4h4;Hist2h3b;Klk1b3;Ntrk1	0.228419	0.502619	cellular_component
GO:0001933	negative regulation of protein phosphorylation	1	60	88	20209	0.0166667	0.0043545	3.82746	20555	Slfn1	0.230661	0.298811	biological_process
GO:0008289	lipid binding	2	63	290	20023	0.031746	0.0144833	2.1919	20860;228801	Sult1e1;Bpifb1	0.231775	0.376634	molecular_function
GO:0005901	caveola	1	64	84	20330	0.015625	0.00413183	3.78162	170790	Mlc1	0.233098	0.502619	cellular_component
GO:0008203	cholesterol metabolic process	1	60	90	20209	0.0166667	0.00445346	3.74241	103161	Apof	0.235243	0.303025	biological_process
GO:0007264	small GTPase mediated signal transduction	1	60	92	20209	0.0166667	0.00455243	3.66105	19419	Rasgrp1	0.239798	0.307157	biological_process
GO:0008202	steroid metabolic process	1	60	94	20209	0.0166667	0.00465139	3.58316	103161	Apof	0.244326	0.311208	biological_process
GO:0005550	pheromone binding	1	63	90	20023	0.015873	0.00449483	3.53139	16821	Lcn4	0.247425	0.395879	molecular_function
GO:0006508	proteolysis	3	60	581	20209	0.05	0.0287496	1.73916	214531;18050;22074	Tmprss13;Klk1b3;Try4	0.248169	0.314347	biological_process
GO:0031514	motile cilium	1	64	94	20330	0.015625	0.00462371	3.37932	73333	Slc25a31	0.257004	0.534246	cellular_component
GO:0007156	homophilic cell adhesion via plasma membrane adhesion molecules	1	60	101	20209	0.0166667	0.00499777	3.33482	54698	Crtam	0.259966	0.327471	biological_process
GO:0009897	external side of plasma membrane	2	64	320	20330	0.03125	0.0157403	1.98535	56554;27028	Raet1d;Ermap	0.266964	0.534246	cellular_component
GO:0055037	recycling endosome	1	64	100	20330	0.015625	0.00491884	3.17656	170790	Mlc1	0.270994	0.534246	cellular_component
GO:0006954	inflammatory response	2	60	343	20209	0.0333333	0.0169726	1.96395	12655;12511	Chil3;Cd6	0.271044	0.33955	biological_process
GO:0050728	negative regulation of inflammatory response	1	60	108	20209	0.0166667	0.00534415	3.11867	84506	Hamp	0.275288	0.342981	biological_process
GO:0009968	negative regulation of signal transduction	1	60	110	20209	0.0166667	0.00544312	3.06197	18211	Ntrk1	0.279608	0.346471	biological_process
GO:0006952	defense response	1	60	112	20209	0.0166667	0.00554209	3.00729	12511	Cd6	0.283903	0.349891	biological_process
GO:0019904	protein domain specific binding	2	63	335	20023	0.031746	0.0167308	1.89747	320332;320495	Hist4h4;Ipcef1	0.284293	0.44529	molecular_function
GO:0006869	lipid transport	1	60	113	20209	0.0166667	0.00559157	2.98068	103161	Apof	0.28604	0.35063	biological_process
GO:0019900	kinase binding	1	63	107	20023	0.015873	0.00534385	2.97033	18211	Ntrk1	0.286869	0.44529	molecular_function
GO:0005913	cell-cell adherens junction	1	64	107	20330	0.015625	0.00526316	2.96875	54698	Crtam	0.286988	0.550061	cellular_component
GO:0004175	endopeptidase activity	1	63	110	20023	0.015873	0.00549368	2.88932	18050	Klk1b3	0.293616	0.445991	molecular_function
GO:0005509	calcium ion binding	3	63	604	20023	0.047619	0.0301653	1.5786	69836;19419;22074	Pla2g12b;Rasgrp1;Try4	0.295898	0.445991	molecular_function
GO:0051092	positive regulation of NF-kappaB transcription factor activity	1	60	118	20209	0.0166667	0.00583898	2.85438	18211	Ntrk1	0.296636	0.361674	biological_process
GO:0008150	biological_process	14	60	4033	20209	0.233333	0.199565	1.16921	381418;27028;100041586;677440;69699;102634852;71300;66338;383563;276950;434197;271221;435626;16821	Ctxn2;Ermap;Gm3417;Clec2j;2310079G19Rik;LOC102634852;Rnf148;Cdrt4;Gpr25;Slfn8;Fam169b;5031414D18Rik;Rufy4;Lcn4	0.302346	0.365427	biological_process
GO:0007169	transmembrane receptor protein tyrosine kinase signaling pathway	1	60	121	20209	0.0166667	0.00598743	2.78361	18211	Ntrk1	0.302919	0.365427	biological_process
GO:0016042	lipid catabolic process	1	60	122	20209	0.0166667	0.00603691	2.76079	69836	Pla2g12b	0.305002	0.366002	biological_process
GO:0043195	terminal bouton	1	64	116	20330	0.015625	0.00570585	2.73842	109648	Npy	0.307045	0.572598	cellular_component
GO:0008285	negative regulation of cell proliferation	2	60	378	20209	0.0333333	0.0187045	1.7821	20555;18211	Slfn1;Ntrk1	0.309588	0.36956	biological_process
GO:0042803	protein homodimerization activity	4	63	897	20023	0.0634921	0.0447985	1.41728	54698;19419;18211;234700	Crtam;Rasgrp1;Ntrk1;Nrn1l	0.311989	0.463527	molecular_function
GO:0004713	protein tyrosine kinase activity	1	63	121	20023	0.015873	0.00604305	2.62666	18211	Ntrk1	0.31782	0.465539	molecular_function
GO:0042393	histone binding	1	63	124	20023	0.015873	0.00619288	2.56311	320332	Hist4h4	0.324278	0.468402	molecular_function
GO:0030154	cell differentiation	4	60	975	20209	0.0666667	0.0482458	1.38181	76747;20670;19419;18211	Dapl1;Sox15;Rasgrp1;Ntrk1	0.328514	0.389271	biological_process
GO:0032496	response to lipopolysaccharide	1	60	134	20209	0.0166667	0.00663071	2.51356	12511	Cd6	0.329514	0.389271	biological_process
GO:0005770	late endosome	1	64	127	20330	0.015625	0.00624693	2.50123	18211	Ntrk1	0.330806	0.588812	cellular_component
GO:0034765	regulation of ion transmembrane transport	1	60	136	20209	0.0166667	0.00672968	2.47659	69454	Clic3	0.333516	0.391968	biological_process
GO:0045766	positive regulation of angiogenesis	1	60	138	20209	0.0166667	0.00682864	2.4407	18211	Ntrk1	0.337495	0.39461	biological_process
GO:0008134	transcription factor binding	2	63	381	20023	0.031746	0.0190281	1.66837	100033459;236312	Pydc3;Pyhin1	0.337716	0.48113	molecular_function
GO:0030424	axon	2	64	383	20330	0.03125	0.0188392	1.65878	18211;234700	Ntrk1;Nrn1l	0.340242	0.588812	cellular_component
GO:0043204	perikaryon	1	64	132	20330	0.015625	0.00649287	2.40649	109648	Npy	0.34134	0.588812	cellular_component
GO:0042493	response to drug	1	60	141	20209	0.0166667	0.00697709	2.38877	18211	Ntrk1	0.343419	0.399487	biological_process
GO:0005244	voltage-gated ion channel activity	1	63	134	20023	0.015873	0.0066923	2.37183	69454	Clic3	0.345374	0.48539	molecular_function
GO:0007411	axon guidance	1	60	142	20209	0.0166667	0.00702657	2.37195	18211	Ntrk1	0.345382	0.399732	biological_process
GO:0045087	innate immune response	2	60	416	20209	0.0333333	0.0205849	1.61931	20400;228801	Sh2d1a;Bpifb1	0.351005	0.404188	biological_process
GO:0010976	positive regulation of neuron projection development	1	60	148	20209	0.0166667	0.00732347	2.27579	18211	Ntrk1	0.35704	0.409071	biological_process
GO:0042742	defense response to bacterium	1	60	153	20209	0.0166667	0.00757088	2.20142	84506	Hamp	0.366599	0.417681	biological_process
GO:0007399	nervous system development	2	60	432	20209	0.0333333	0.0213766	1.55934	18211;234700	Ntrk1;Nrn1l	0.368219	0.417681	biological_process
GO:0008083	growth factor activity	1	63	146	20023	0.015873	0.00729162	2.17689	18050	Klk1b3	0.369834	0.512837	molecular_function
GO:0043410	positive regulation of MAPK cascade	1	60	155	20209	0.0166667	0.00766985	2.17301	18211	Ntrk1	0.370383	0.418056	biological_process
GO:0022857	transmembrane transporter activity	1	63	149	20023	0.015873	0.00744144	2.13306	73333	Slc25a31	0.375808	0.514263	molecular_function
GO:0051321	meiotic cell cycle	1	60	160	20209	0.0166667	0.00791726	2.1051	574438	Xlr5a	0.379746	0.426513	biological_process
GO:0043524	negative regulation of neuron apoptotic process	1	60	162	20209	0.0166667	0.00801623	2.07912	18211	Ntrk1	0.383453	0.428483	biological_process
GO:0030141	secretory granule	1	64	153	20330	0.015625	0.00752582	2.07618	18050	Klk1b3	0.383827	0.643785	cellular_component
GO:0031175	neuron projection development	1	60	164	20209	0.0166667	0.0081152	2.05376	18211	Ntrk1	0.387138	0.428483	biological_process
GO:0051607	defense response to virus	1	60	164	20209	0.0166667	0.0081152	2.05376	276950	Slfn8	0.387138	0.428483	biological_process
GO:0005085	guanyl-nucleotide exchange factor activity	1	63	156	20023	0.015873	0.00779104	2.03734	19419	Rasgrp1	0.389529	0.526118	molecular_function
GO:0005887	integral component of plasma membrane	5	64	1317	20330	0.078125	0.0647811	1.20598	80978;54698;56760;242093;18211	Mrgprh;Crtam;Clec1b;Rxfp4;Ntrk1	0.400584	0.643785	cellular_component
GO:0000139	Golgi membrane	1	64	162	20330	0.015625	0.00796852	1.96084	14347	Fut7	0.401199	0.643785	cellular_component
GO:0046777	protein autophosphorylation	1	60	182	20209	0.0166667	0.00900589	1.85064	18211	Ntrk1	0.419345	0.461887	biological_process
GO:0005975	carbohydrate metabolic process	1	60	186	20209	0.0166667	0.00920382	1.81084	12655	Chil3	0.426273	0.467261	biological_process
GO:0005216	ion channel activity	1	63	176	20023	0.015873	0.00878989	1.80583	170790	Mlc1	0.427119	0.569493	molecular_function
GO:0007608	sensory perception of smell	4	60	1124	20209	0.0666667	0.0556188	1.19864	259051;18332;258704;258697	Olfr658;Olfr33;Olfr411;Olfr1444	0.430042	0.469137	biological_process
GO:0038023	signaling receptor activity	1	63	180	20023	0.015873	0.00898966	1.7657	54698	Crtam	0.434359	0.571815	molecular_function
GO:0043235	receptor complex	1	64	181	20330	0.015625	0.0089031	1.75501	18211	Ntrk1	0.436305	0.679932	cellular_component
GO:0005911	cell-cell junction	1	64	185	20330	0.015625	0.00909985	1.71706	170790	Mlc1	0.443434	0.679932	cellular_component
GO:0006897	endocytosis	1	60	198	20209	0.0166667	0.00979762	1.70109	20612	Siglec1	0.446572	0.482552	biological_process
GO:0007166	cell surface receptor signaling pathway	1	60	198	20209	0.0166667	0.00979762	1.70109	56760	Clec1b	0.446572	0.482552	biological_process
GO:0016323	basolateral plasma membrane	1	64	194	20330	0.015625	0.00954255	1.6374	170790	Mlc1	0.45915	0.681618	cellular_component
GO:0003682	chromatin binding	2	63	491	20023	0.031746	0.0245218	1.2946	20670;56642	Sox15;Ankrd2	0.459582	0.59726	molecular_function
GO:0031965	nuclear membrane	1	64	197	20330	0.015625	0.00969011	1.61247	20860	Sult1e1	0.464291	0.681618	cellular_component
GO:0004984	olfactory receptor activity	4	63	1111	20023	0.0634921	0.0554862	1.14429	259051;18332;258704;258697	Olfr658;Olfr33;Olfr411;Olfr1444	0.465622	0.59726	molecular_function
GO:0016757	transferase activity, transferring glycosyl groups	1	63	201	20023	0.015873	0.0100385	1.58122	14347	Fut7	0.470917	0.59726	molecular_function
GO:0008233	peptidase activity	2	63	511	20023	0.031746	0.0255207	1.24394	214531;18050	Tmprss13;Klk1b3	0.480415	0.601966	molecular_function
GO:0050896	response to stimulus	1	60	224	20209	0.0166667	0.0110842	1.50365	258697	Olfr1444	0.488162	0.525004	biological_process
GO:0042802	identical protein binding	4	63	1162	20023	0.0634921	0.0580333	1.09406	54698;236312;12511;100033459	Crtam;Pyhin1;Cd6;Pydc3	0.500977	0.616129	molecular_function
GO:0000981	RNA polymerase II transcription factor activity, sequence-specific DNA binding	1	63	221	20023	0.015873	0.0110373	1.43812	20670	Sox15	0.503567	0.616129	molecular_function
GO:0016192	vesicle-mediated transport	1	60	242	20209	0.0166667	0.0119749	1.3918	170790	Mlc1	0.515138	0.551416	biological_process
GO:0006811	ion transport	2	60	585	20209	0.0333333	0.0289475	1.15151	170790;69454	Mlc1;Clic3	0.521749	0.555882	biological_process
GO:0046982	protein heterodimerization activity	2	63	568	20023	0.031746	0.0283674	1.1191	20670;234700	Sox15;Nrn1l	0.537081	0.647433	molecular_function
GO:0005096	GTPase activator activity	1	63	246	20023	0.015873	0.0122859	1.29197	19419	Rasgrp1	0.541603	0.647433	molecular_function
GO:0048471	perinuclear region of cytoplasm	2	64	593	20330	0.03125	0.0291687	1.07135	170790;109648	Mlc1;Npy	0.560833	0.765534	cellular_component
GO:0005768	endosome	2	64	597	20330	0.03125	0.0293655	1.06418	170790;18211	Mlc1;Ntrk1	0.564518	0.765534	cellular_component
GO:0005667	transcription factor complex	1	64	265	20330	0.015625	0.0130349	1.1987	14836	Gsc	0.568735	0.765534	cellular_component
GO:0045121	membrane raft	1	64	265	20330	0.015625	0.0130349	1.1987	170790	Mlc1	0.568735	0.765534	cellular_component
GO:0005929	cilium	1	64	271	20330	0.015625	0.0133301	1.17216	73333	Slc25a31	0.576924	0.765534	cellular_component
GO:0009986	cell surface	2	64	635	20330	0.03125	0.0312346	1.00049	233274;18211	Siglech;Ntrk1	0.59844	0.779101	cellular_component
GO:0043565	sequence-specific DNA binding	2	63	651	20023	0.031746	0.0325126	0.976422	14836;16875	Gsc;Lhx8	0.611913	0.720641	molecular_function
GO:0045296	cadherin binding	1	63	302	20023	0.015873	0.0150827	1.0524	319154	Hist2h3b	0.616702	0.720641	molecular_function
GO:0016324	apical plasma membrane	1	64	304	20330	0.015625	0.0149533	1.04492	170790	Mlc1	0.619301	0.791329	cellular_component
GO:0005783	endoplasmic reticulum	4	64	1419	20330	0.0625	0.0697983	0.895437	12655;170790;19419;67596	Chil3;Mlc1;Rasgrp1;Tespa1	0.661578	0.827867	cellular_component
GO:0005730	nucleolus	2	64	729	20330	0.03125	0.0358583	0.871485	100033459;236312	Pydc3;Pyhin1	0.673902	0.827867	cellular_component
GO:0005764	lysosome	1	64	362	20330	0.015625	0.0178062	0.877503	170790	Mlc1	0.68389	0.827867	cellular_component
GO:0005549	odorant binding	1	63	369	20023	0.015873	0.0184288	0.861315	258697	Olfr1444	0.690774	0.798227	molecular_function
GO:0005743	mitochondrial inner membrane	1	64	386	20330	0.015625	0.0189867	0.822944	73333	Slc25a31	0.707344	0.841495	cellular_component
GO:0044877	protein-containing complex binding	1	63	396	20023	0.015873	0.0197773	0.802589	170790	Mlc1	0.716467	0.818464	molecular_function
GO:0055085	transmembrane transport	1	60	421	20209	0.0166667	0.0208323	0.80004	73333	Slc25a31	0.717763	0.761163	biological_process
GO:0016787	hydrolase activity	4	63	1540	20023	0.0634921	0.0769116	0.825521	12655;329993;214531;18050	Chil3;Gm438;Tmprss13;Klk1b3	0.724026	0.818464	molecular_function
GO:0008152	metabolic process	1	60	438	20209	0.0166667	0.0216735	0.768988	12655	Chil3	0.731969	0.772634	biological_process
GO:0035556	intracellular signal transduction	1	60	448	20209	0.0166667	0.0221683	0.751823	19419	Rasgrp1	0.739995	0.777506	biological_process
GO:0003676	nucleic acid binding	2	63	835	20023	0.031746	0.041702	0.761258	75019;497106	Rnase10;Rnase12	0.744865	0.832967	molecular_function
GO:0005794	Golgi apparatus	3	64	1225	20330	0.046875	0.0602558	0.777934	19419;14347;109648	Rasgrp1;Fut7;Npy	0.749574	0.876621	cellular_component
GO:0006629	lipid metabolic process	1	60	474	20209	0.0166667	0.0234549	0.710584	103161	Apof	0.759772	0.794624	biological_process
GO:0003824	catalytic activity	1	63	463	20023	0.015873	0.0231234	0.686448	76615	Got1l1	0.771495	0.853481	molecular_function
GO:0016740	transferase activity	4	63	1665	20023	0.0634921	0.0831544	0.763544	20860;14347;18211;76615	Sult1e1;Fut7;Ntrk1;Got1l1	0.779622	0.853481	molecular_function
GO:0006357	regulation of transcription by RNA polymerase II	1	60	506	20209	0.0166667	0.0250383	0.665646	56642	Ankrd2	0.782092	0.814233	biological_process
GO:0030425	dendrite	1	64	487	20330	0.015625	0.0239547	0.652272	18211	Ntrk1	0.788642	0.906939	cellular_component
GO:0019901	protein kinase binding	1	63	505	20023	0.015873	0.025221	0.629357	12511	Cd6	0.800478	0.857741	molecular_function
GO:0004672	protein kinase activity	1	63	514	20023	0.015873	0.0256705	0.618337	18211	Ntrk1	0.806201	0.857741	molecular_function
GO:0043005	neuron projection	1	64	514	20330	0.015625	0.0252828	0.618008	109648	Npy	0.806308	0.912053	cellular_component
GO:0003677	DNA binding	4	63	1739	20023	0.0634921	0.0868501	0.731053	320332;14836;20670;16875	Hist4h4;Gsc;Sox15;Lhx8	0.808256	0.857741	molecular_function
GO:0043066	negative regulation of apoptotic process	1	60	552	20209	0.0166667	0.0273146	0.610175	18211	Ntrk1	0.810646	0.840124	biological_process
GO:0006915	apoptotic process	1	60	564	20209	0.0166667	0.0279084	0.597193	76747	Dapl1	0.817468	0.843361	biological_process
GO:0006468	protein phosphorylation	1	60	574	20209	0.0166667	0.0284032	0.586789	18211	Ntrk1	0.822968	0.845211	biological_process
GO:0015031	protein transport	1	60	592	20209	0.0166667	0.0292939	0.568947	170790	Mlc1	0.832461	0.851126	biological_process
GO:0043025	neuronal cell body	1	64	577	20330	0.015625	0.0283817	0.550531	18211	Ntrk1	0.842071	0.926151	cellular_component
GO:0016310	phosphorylation	1	60	613	20209	0.0166667	0.030333	0.549456	18211	Ntrk1	0.842904	0.854416	biological_process
GO:0045944	positive regulation of transcription by RNA polymerase II	2	60	1094	20209	0.0333333	0.0541343	0.615753	84506;20670	Hamp;Sox15	0.843174	0.854416	biological_process
GO:0005829	cytosol	7	64	2974	20330	0.109375	0.146286	0.747678	100033459;56642;20860;19419;320495;76615;236312	Pydc3;Ankrd2;Sult1e1;Rasgrp1;Ipcef1;Got1l1;Pyhin1	0.845616	0.926151	cellular_component
GO:0016301	kinase activity	1	63	616	20023	0.015873	0.0307646	0.51595	18211	Ntrk1	0.860782	0.904256	molecular_function
GO:0007275	multicellular organism development	2	60	1144	20209	0.0333333	0.0566084	0.58884	14836;18211	Gsc;Ntrk1	0.860981	0.868601	biological_process
GO:0008270	zinc ion binding	1	63	655	20023	0.015873	0.0327124	0.48523	19419	Rasgrp1	0.877378	0.912473	molecular_function
GO:0005515	protein binding	11	63	4821	20023	0.174603	0.240773	0.725177	14836;56642;20612;170790;56554;20670;20555;12511;20400;54698;18211	Gsc;Ankrd2;Siglec1;Mlc1;Raet1d;Sox15;Slfn1;Cd6;Sh2d1a;Crtam;Ntrk1	0.920198	0.942969	molecular_function
GO:0046872	metal ion binding	6	63	2994	20023	0.0952381	0.149528	0.636925	16875;19419;71300;18050;69836;435626	Lhx8;Rasgrp1;Rnf148;Klk1b3;Pla2g12b;Rufy4	0.924835	0.942969	molecular_function
GO:0005622	intracellular	1	64	843	20330	0.015625	0.0414658	0.376816	276950	Slfn8	0.933775	0.980784	cellular_component
GO:0042995	cell projection	1	64	851	20330	0.015625	0.0418593	0.373274	73333	Slc25a31	0.935496	0.980784	cellular_component
GO:0043231	intracellular membrane-bounded organelle	1	64	902	20330	0.015625	0.0443679	0.352169	56642	Ankrd2	0.945474	0.980784	cellular_component
GO:0005737	cytoplasm	15	64	6544	20330	0.234375	0.321889	0.728124	67596;27028;56642;109648;20860;12655;170790;19419;69454;20670;320495;20555;76615;20400;18211	Tespa1;Ermap;Ankrd2;Npy;Sult1e1;Chil3;Mlc1;Rasgrp1;Clic3;Sox15;Ipcef1;Slfn1;Got1l1;Sh2d1a;Ntrk1	0.952356	0.980784	cellular_component
GO:0005634	nucleus	12	64	5866	20330	0.1875	0.288539	0.649825	100033459;14836;319154;16875;56642;12655;69454;320332;84506;20670;20555;236312	Pydc3;Gsc;Hist2h3b;Lhx8;Ankrd2;Chil3;Clic3;Hist4h4;Hamp;Sox15;Slfn1;Pyhin1	0.976883	0.991248	cellular_component
GO:0005524	ATP binding	1	63	1381	20023	0.015873	0.0689707	0.230141	18211	Ntrk1	0.988996	0.995809	molecular_function
GO:0006355	regulation of transcription, DNA-templated	2	60	2126	20209	0.0333333	0.105201	0.316855	14836;16875	Gsc;Lhx8	0.989853	0.994214	biological_process
GO:0000166	nucleotide binding	1	63	1664	20023	0.015873	0.0831044	0.191001	18211	Ntrk1	0.995809	0.995809	molecular_function
GO:0005739	mitochondrion	1	64	1693	20330	0.015625	0.0832759	0.187629	73333	Slc25a31	0.996204	0.996204	cellular_component
GO:0006351	transcription, DNA-templated	1	60	1862	20209	0.0166667	0.0921372	0.18089	16875	Lhx8	0.996998	0.996998	biological_process
