# Supplementary material for: Pretreatment with IPA ameliorates colitis in mice: Colon transcriptome and fecal 16S amplicon profiling
Source: Front Immunol. 2022 Sep 8;13:1014881. doi: 10.3389/fimmu.2022.1014881 (PMC9495931; doi:10.3389/fimmu.2022.1014881)
Supplement: Supplementary file 4 [file Table_4.xlsx]

## Sheet: KEGG
Term_ID	Term_description	ListHit	ListTotal	PopHit	PopTotal	GeneRatio	BgRatio	Enrichment_score	GeneIds	GeneSymbols	p-value	FDR_bh	Classification_level1
path:mmu05322	Systemic lupus erythematosus	3	24	126	7874	0.125	0.016002	7.81151	100504404;320332;319154	H2-Ea-ps;Hist4h4;Hist2h3b	0.00633479	0.279568	Human Diseases
path:mmu04514	Cell adhesion molecules (CAMs)	3	24	161	7874	0.125	0.020447	6.11335	100504404;12511;20612	H2-Ea-ps;Cd6;Siglec1	0.0123907	0.279568	Environmental Information Processing
path:mmu05164	Influenza A	3	24	166	7874	0.125	0.021082	5.92922	100504404;214531;22074	H2-Ea-ps;Tmprss13;Try4	0.0134545	0.279568	Human Diseases
path:mmu05034	Alcoholism	3	24	182	7874	0.125	0.023114	5.40797	320332;319154;109648	Hist4h4;Hist2h3b;Npy	0.0172042	0.279568	Human Diseases
path:mmu04640	Hematopoietic cell lineage	2	24	91	7874	0.0833333	0.011557	7.21062	100504404;233274	H2-Ea-ps;Siglech	0.0309193	0.34315	Organismal Systems
path:mmu04014	Ras signaling pathway	3	24	230	7874	0.125	0.0292101	4.27935	69836;19419;18211	Pla2g12b;Rasgrp1;Ntrk1	0.0316754	0.34315	Environmental Information Processing
path:mmu04972	Pancreatic secretion	2	24	104	7874	0.0833333	0.013208	6.30929	69836;22074	Pla2g12b;Try4	0.0394852	0.366648	Organismal Systems
path:mmu04650	Natural killer cell mediated cytotoxicity	2	24	143	7874	0.0833333	0.018161	4.58858	56554;20400	Raet1d;Sh2d1a	0.0696901	0.407442	Organismal Systems
path:mmu00592	alpha-Linolenic acid metabolism	1	24	24	7874	0.0416667	0.00304801	13.6701	69836	Pla2g12b	0.0707442	0.407442	Metabolism
path:mmu05310	Asthma	1	24	24	7874	0.0416667	0.00304801	13.6701	100504404	H2-Ea-ps	0.0707442	0.407442	Human Diseases
path:mmu00601	Glycosphingolipid biosynthesis - lacto and neolacto series	1	24	27	7874	0.0416667	0.00342901	12.1512	14347	Fut7	0.0792424	0.407442	Metabolism
path:mmu04614	Renin-angiotensin system	1	24	35	7874	0.0416667	0.00444501	9.37381	18050	Klk1b3	0.101542	0.407442	Organismal Systems
path:mmu05202	Transcriptional misregulation in cancers	2	24	181	7874	0.0833333	0.022987	3.62523	319154;18211	Hist2h3b;Ntrk1	0.104344	0.407442	Human Diseases
path:mmu05216	Thyroid cancer	1	24	37	7874	0.0416667	0.00469901	8.86712	18211	Ntrk1	0.107035	0.407442	Human Diseases
path:mmu04975	Fat digestion and absorption	1	24	39	7874	0.0416667	0.00495301	8.41239	69836	Pla2g12b	0.112496	0.407442	Organismal Systems
path:mmu04672	Intestinal immune network for IgA production	1	24	42	7874	0.0416667	0.00533401	7.81151	100504404	H2-Ea-ps	0.120628	0.407442	Organismal Systems
path:mmu00565	Ether lipid metabolism	1	24	45	7874	0.0416667	0.00571501	7.29074	69836	Pla2g12b	0.128688	0.407442	Metabolism
path:mmu00591	Linoleic acid metabolism	1	24	48	7874	0.0416667	0.00609601	6.83507	69836	Pla2g12b	0.136678	0.407442	Metabolism
path:mmu05150	Staphylococcus aureus infection	1	24	52	7874	0.0416667	0.00660401	6.30929	100504404	H2-Ea-ps	0.147222	0.407442	Human Diseases
path:mmu04961	Endocrine and other factor-regulated calcium reabsorption	1	24	54	7874	0.0416667	0.00685801	6.07562	18050	Klk1b3	0.152447	0.407442	Organismal Systems
path:mmu04923	Regulation of lipolysis in adipocyte	1	24	55	7874	0.0416667	0.00698501	5.96515	109648	Npy	0.155048	0.407442	Organismal Systems
path:mmu05330	Allograft rejection	1	24	56	7874	0.0416667	0.00711201	5.85863	100504404	H2-Ea-ps	0.157642	0.407442	Human Diseases
path:mmu05332	Graft-versus-host disease	1	24	58	7874	0.0416667	0.00736601	5.65661	100504404	H2-Ea-ps	0.162806	0.407442	Human Diseases
path:mmu05321	Inflammatiory bowel disease (IBD)	1	24	59	7874	0.0416667	0.00749301	5.56073	100504404	H2-Ea-ps	0.165377	0.407442	Human Diseases
path:mmu04940	Type I diabetes mellitus	1	24	63	7874	0.0416667	0.00800102	5.20767	100504404	H2-Ea-ps	0.175584	0.407442	Human Diseases
path:mmu05230	Central carbon metabolism in cancer	1	24	64	7874	0.0416667	0.00812802	5.1263	18211	Ntrk1	0.178117	0.407442	Human Diseases
path:mmu05140	Leishmaniasis	1	24	66	7874	0.0416667	0.00838202	4.97096	100504404	H2-Ea-ps	0.183161	0.407442	Human Diseases
path:mmu04920	Adipocytokine signaling pathway	1	24	71	7874	0.0416667	0.00901702	4.62089	109648	Npy	0.195641	0.407442	Organismal Systems
path:mmu05320	Autoimmune thyroid disease	1	24	71	7874	0.0416667	0.00901702	4.62089	100504404	H2-Ea-ps	0.195641	0.407442	Human Diseases
path:mmu05166	HTLV-I infection	2	24	275	7874	0.0833333	0.0349251	2.38606	100504404;73333	H2-Ea-ps;Slc25a31	0.203792	0.407442	Human Diseases
path:mmu05416	Viral myocarditis	1	24	80	7874	0.0416667	0.01016	4.10104	100504404	H2-Ea-ps	0.217646	0.407442	Human Diseases
path:mmu05323	Rheumatoid arthritis	1	24	82	7874	0.0416667	0.010414	4.00102	100504404	H2-Ea-ps	0.222457	0.407442	Human Diseases
path:mmu04010	MAPK signaling pathway	2	24	293	7874	0.0833333	0.0372111	2.23948	19419;18211	Rasgrp1;Ntrk1	0.224101	0.407442	Environmental Information Processing
path:mmu04612	Antigen processing and presentation	1	24	84	7874	0.0416667	0.010668	3.90575	100504404	H2-Ea-ps	0.22724	0.407442	Organismal Systems
path:mmu00140	Steroid hormone biosynthesis	1	24	86	7874	0.0416667	0.010922	3.81492	20860	Sult1e1	0.231994	0.407442	Metabolism
path:mmu00590	Arachidonic acid metabolism	1	24	87	7874	0.0416667	0.011049	3.77107	69836	Pla2g12b	0.234361	0.407442	Metabolism
path:mmu04658	Th1 and Th2 cell differentiation	1	24	87	7874	0.0416667	0.011049	3.77107	100504404	H2-Ea-ps	0.234361	0.407442	Organismal Systems
path:mmu04974	Protein digestion and absorption	1	24	90	7874	0.0416667	0.01143	3.64537	22074	Try4	0.24142	0.407442	Organismal Systems
path:mmu04080	Neuroactive ligand-receptor interaction	2	24	311	7874	0.0833333	0.0394971	2.10986	242093;22074	Rxfp4;Try4	0.2446	0.407442	Environmental Information Processing
path:mmu00564	Glycerophospholipid metabolism	1	24	94	7874	0.0416667	0.011938	3.49025	69836	Pla2g12b	0.250734	0.407442	Metabolism
path:mmu04660	T cell receptor signaling pathway	1	24	101	7874	0.0416667	0.012827	3.24835	19419	Rasgrp1	0.26677	0.416363	Organismal Systems
path:mmu04659	Th17 cell differentiation	1	24	102	7874	0.0416667	0.012954	3.2165	100504404	H2-Ea-ps	0.269034	0.416363	Organismal Systems
path:mmu05145	Toxoplasmosis	1	24	108	7874	0.0416667	0.013716	3.03781	100504404	H2-Ea-ps	0.282478	0.427001	Human Diseases
path:mmu04625	C-type lectin receptor signaling pathway	1	24	112	7874	0.0416667	0.014224	2.92932	56760	Clec1b	0.291308	0.427679	Organismal Systems
path:mmu04722	Neurotrophin signaling pathway	1	24	120	7874	0.0416667	0.01524	2.73403	18211	Ntrk1	0.308658	0.427679	Organismal Systems
path:mmu04611	Platelet activation	1	24	122	7874	0.0416667	0.015494	2.68921	19419	Rasgrp1	0.312931	0.427679	Organismal Systems
path:mmu04750	Inflammatory mediator regulation of TRP channels	1	24	124	7874	0.0416667	0.015748	2.64583	18211	Ntrk1	0.317179	0.427679	Organismal Systems
path:mmu04926	Relaxin signaling pathway	1	24	130	7874	0.0416667	0.01651	2.52372	242093	Rxfp4	0.329772	0.427679	Organismal Systems
path:mmu05012	Parkinson's disease	1	24	131	7874	0.0416667	0.016637	2.50445	73333	Slc25a31	0.331849	0.427679	Human Diseases
path:mmu05162	Measles	1	24	133	7874	0.0416667	0.016891	2.46679	20400	Sh2d1a	0.335985	0.427679	Human Diseases
path:mmu04270	Vascular smooth muscle contraction	1	24	135	7874	0.0416667	0.017145	2.43025	69836	Pla2g12b	0.340097	0.427679	Organismal Systems
path:mmu04210	Apoptosis	1	24	136	7874	0.0416667	0.017272	2.41238	18211	Ntrk1	0.342143	0.427679	Cellular Processes
path:mmu04217	Necroptosis	1	24	160	7874	0.0416667	0.02032	2.05052	73333	Slc25a31	0.389473	0.477655	Cellular Processes
path:mmu04022	cGMP - PKG signaling pathway	1	24	165	7874	0.0416667	0.020955	1.98838	73333	Slc25a31	0.398914	0.478978	Environmental Information Processing
path:mmu04145	Phagosome	1	24	173	7874	0.0416667	0.021971	1.89644	100504404	H2-Ea-ps	0.413729	0.478978	Cellular Processes
path:mmu05152	Tuberculosis	1	24	177	7874	0.0416667	0.022479	1.85358	100504404	H2-Ea-ps	0.421005	0.478978	Human Diseases
path:mmu04218	Cellular senescence	1	24	179	7874	0.0416667	0.022733	1.83287	73333	Slc25a31	0.42461	0.478978	Cellular Processes
path:mmu04020	Calcium signaling pathway	1	24	182	7874	0.0416667	0.023114	1.80266	73333	Slc25a31	0.429978	0.478978	Environmental Information Processing
path:mmu05016	Huntington's disease	1	24	186	7874	0.0416667	0.023622	1.76389	73333	Slc25a31	0.43706	0.478978	Human Diseases
path:mmu04740	Olfactory transduction	4	24	1107	7874	0.166667	0.140589	1.18549	259051;18332;258704;258697	Olfr658;Olfr33;Olfr411;Olfr1444	0.442133	0.478978	Organismal Systems
path:mmu04024	cAMP signaling pathway	1	24	196	7874	0.0416667	0.024892	1.67389	109648	Npy	0.454399	0.484195	Environmental Information Processing
path:mmu05168	Herpes simplex infection	1	24	206	7874	0.0416667	0.0261621	1.59264	100504404	H2-Ea-ps	0.471225	0.494026	Human Diseases
path:mmu05200	Pathways in cancer	2	24	526	7874	0.0833333	0.0668021	1.24747	19419;18211	Rasgrp1;Ntrk1	0.483118	0.498455	Human Diseases
path:mmu05203	Viral carcinogenesis	1	24	223	7874	0.0416667	0.0283211	1.47123	320332	Hist4h4	0.498695	0.506487	Human Diseases
path:mmu04151	PI3K-Akt signaling pathway	1	24	353	7874	0.0416667	0.0448311	0.929415	18211	Ntrk1	0.667946	0.667946	Environmental Information Processing
